# Supplementary material for: Quantitative methods for assessing local and bodywide contributions to Wolbachia titer in maternal germline cells of Drosophila
Source: BMC Microbiol. 2019 Sep 3;19:206. doi: 10.1186/s12866-019-1579-3 (PMC6724367; doi:10.1186/s12866-019-1579-3)
Supplement: Supplementary file 2 — Table S1. Highest abundance 16S metagenomic reads from D. melanogaster ovary samples. Table S2. 3-dimensional Wolbachia titer counts from maternal germline cells of D. melanogaster. Table S3. Statistical analyses of cytological Wolbachia titer data. Table S4. Quantifying average Wolbachia titer per cell in GSC clusters. Table S5. Comparing approaches for cytological Wolbachia quantification. Table S6. 3-dimensional Wolbachia counts from maternal germline cells, in response to different host diets. Table S7. Absolute quantification of host and Wolbachia DNA copy number by real-time qPCR. Table S8. Absolute quantification of Wolbachia DNA copy number, following host exposure to antibiotics. Table S9. Statistical analyses of qPCR-based Wolbachia titer data. Table S10. Absolute quantification of Wolbachia DNA copy number, following host exposure to nutrient-altered food. Table S11. Quantification of Wolbachia and host DNA copy number from whole body and ovarian samples, in response to Rifampicin treatment. Table S12. Statistical analyses of Wsp abundance from whole body and ovary tissues, in response to Rifampicin treatment. Table S13. Quantification of Wolbachia and host DNA copy number from whole body and ovarian samples, in response to nutrient-altered food. Table S14. Statistical analyses of Wsp abundance from whole body and ovary tissues, in response to nutrient-altered food. Table S15. Published timelines of germline development in D. melanogaster. Table S16. Test of signal overlap between imaging planes. (XLSX 83 kb) [file 12866_2019_1579_MOESM2_ESM.xlsx]

## Sheet: Table S1 16S Metagenomics
Table S1. Highest abundance 16S metagenomic reads from D. melanogaster ovary samples
	Wobachia(-) samples						Wolbachia(+) samples
	Run 1 (17,778 total reads)		Run 2 (88,809 total reads*)		Run 3 (29,870 total reads*)		Run 1 (209,284 total reads)		Run 2 (88,545 total reads)		Run 3 (140,794 total reads)
	Genus	%	Genus	%	Genus	%	Genus	%	Genus	%	Genus	%
	Enterobacter	55.94	Kouleothrix	5.96	Acetobacter	41.99	Wolbachia	94.39	Wolbachia	96.04	Wolbachia	95.76
	Acetobacter	19.1	Lewinella	4.86	Lactobacillus	12.09	Desulfofrigus	1.84	Desulfofrigus	0.47	Bacteroidetes	0.82
	Roseomonas	8.27	Acetobacter	4.36	Enterobacter	11.08	Neorickettsia	0.86	Bacteroides	0.46	Desulfofrigus	0.52
	Lactobacillus	1.68	C. Amoebophilus	3.69	Propionibacterium	4.41	Ehrlichia	0.63	Providencia	0.4	Neorickettsia	0.46
	Tolumonas	1.24	Nitrospira	3.47	Staphylococcus	4.33	Luteimonas	0.38	Neorickettsia	0.31	Ehrlichia	0.12
	Total reads > 1%	88.52	Total reads > 1%	53.3	Total reads > 1%	82.51	Total reads > 1%	96.2	Total reads > 1%	96.04	Total reads > 1%	95.76
	Total reads < 1%	11.48	Total reads < 1%	46.7	Total reads < 1%	17.49	Total reads < 1%	3.8	Total reads < 1%	3.96	Total reads < 1%	4.24
	% = percentage of total bacterial reads
	* = extra amplification was required in this run for detection

## Sheet: Table S2 Whole cyst titer value
Table S2. 3-dimensional Wolbachia titer counts from maternal germline cells of D. melanogaster
	Wolbachia titer in control ovarioles
	Ovariole #	Wolbachia/GSC	Wolbachia per stage 4 germline cyst	Wolbachia per stage 10 germline cyst
	Ovariole 1	47	992	22906
	Ovariole 2	56	1835	19010
	Ovariole 3	30	1379	16956
	Ovariole 4	42	887	20572
	Ovariole 5	49	989	24402
	Ovariole 6	79	1436	18668
	Ovariole 7	51	1667	21794
	Ovariole 8	64	1136	23016
	Ovariole 9	80	786	13152
	Ovariole 10	65	1035	7444
	Ovariole 11	77	1010	27762
	Ovariole 12	93	985	21554
	Ovariole 13	76	1223	22096
	Ovariole 14	66	978	21750
	Ovariole 15	59	901	29010
	Ovariole 16	73	1698	28062
	Ovariole 17	83	1326	25412
	Ovariole 18	49	1032	25572
	Ovariole 19	47	1014	18342
	Ovariole 20	92	800	30484
	Ovariole 21	88	960	18092
	Ovariole 22	33	1176	29770
	Ovariole 23	39	1152	21290
	Ovariole 24	40	1303	18860
	Ovariole 25	68	1455	20648
	Ovariole 26	47	1491	40248
	Ovariole 27	64	887	31390
	Ovariole 28	66	1377	44860
	Ovariole 29	43	1362	53232
	Ovariole 30	54	1938	56716
	Median	61.5	1144	22501

## Sheet: Table S3 Cytology statistics
Table S3. Statistical analyses of cytological Wolbachia titer data
		Control values (n=30)			Assay validation		Assay validation
		GSC	Stg4	Stg10	single GSC	GSC clust avg	Semi-auto	Manual
	Shapiro-Wilk p-value	0.452	0.045	0.001	0.452	0.379	0.272	0.417
	normality interp.	normal	non-normal	non-normal	normal	normal	normal	normal
	test type required	non-parametric			parametric	#REF!	parametric	#REF!
	Levene's p-value	1e-06			0.01		0.862
	HOV interp	unequal variance			unequal variance		variance is homogeneous
	test recommended	Kruskal-Wallis ANOVA			Welch's T-test		T-test
	Test p-value	<0.001			0.878		0.896
		Titers under different nutritional conditions, by developmental stage (n=15)
		GSCs		Stage 4		Stage 10
		Un-enriched	Yeast-enrich	Un-enriched	Yeast-enrich	Un-enriched	Yeast-enrich
	Shapiro-Wilk p-value	0.75	0.15	0.044	0.988	0.983	0.715
	normality interp.	normal	normal	non-normal	normal	normal	normal
	test type required	parametric	#REF!	non-parametric	#REF!	parametric	#REF!
	Levene's p-value	1e-06		0.308		0.007
	HOV interp	unequal variance		variance is homogeneous		unequal variance
	test recommended	Welch's T-test		Mann-Whitney U		Welch's T-test
	Test p-value	0.017		0.567		<0.001
	# wells needed to satisfy cutoff p < 0.01	>15		>>15		6
		GSC titer comparisons across sampling and treatment conditions
		GSCs, ovariole 1-8		GSCs, ovariole 8-15		Control GSCs	Yeast-enriched GSCs	Control GSCs	Yeast-enriched GSCs
		Un-enriched	Yeast-enriched	Un-enriched	Yeast-enriched	ovariole 1-15	ovariole 1-15	ovariole 16-30	ovariole 1-15
	Shapiro-Wilk p-value	0.879	0.696	0.599	0.159	0.988	0.15	0.321	0.15
	normality interp.	normal	normal	normal	normal	normal	normal	normal	normal
	test type required	parametric	#REF!	parametric	#REF!	parametric	#REF!	parametric	#REF!
	Levene's p-value	0.061		0.076		0.011		0.004
	HOV interp	variance is homogeneous		variance is homogeneous		unequal variance		unequal variance
	test recommended	T-test		T-test		Welch's T-test		Welch's T-test
	Test p-value	<0.001		0.846		0.216		0.588

## Sheet: Table S4 GSC cluster values
Table S4. Quantifying average Wolbachia titer per cell in GSC clusters
	Wolbachia titer in germline stem cell clusters
	Ovariole #	Wolbachia per GSC cluster	# of GSCs	Wolbachia/GSC
	Ovariole 1	179	3	59.6667
	Ovariole 2	221	3	73.6667
	Ovariole 3	149	3	49.6667
	Ovariole 4	235	3	78.3333
	Ovariole 5	170	3	56.6667
	Ovariole 6	308	4	77
	Ovariole 7	183	3	61
	Ovariole 8	177	3	59
	Ovariole 9	233	4	58.25
	Ovariole 10	176	3	58.6667
	Ovariole 11	197	3	65.6667
	Ovariole 12	283	4	70.75
	Ovariole 13	300	4	75
	Ovariole 14	359	4	89.75
	Ovariole 15	235	4	58.75
	Ovariole 16	195	4	48.75
	Ovariole 17	207	3	69
	Ovariole 18	215	4	53.75
	Ovariole 19	121	2	60.5
	Ovariole 20	283	4	70.75
	Ovariole 21	232	4	58
	Ovariole 22	93	3	31
	Ovariole 23	113	3	37.6667
	Ovariole 24	113	3	37.6667
	Ovariole 25	228	4	57
	Ovariole 26	198	4	49.5
	Ovariole 27	187	3	62.3333
	Ovariole 28	173	3	57.6667
	Ovariole 29	184	3	61.3333
	Ovariole 30	165	3	55
	Median	196	3	58.875

## Sheet: Table S5 auto vs manual values
Table S5. Comparing approaches for cytological Wolbachia quantification
	Wolbachia titer in stage 10 oocytes, as per different quantification methods
	Ovariole #	Semi-auto count	Manual count
	1	40	52
		35	39
	2	48	46
		37	36
	3	32	36
		28	30
	4	73	76
		51	53
	5	47	49
		32	40
	6	42	47
		35	41
	7	46	56
		44	43
	8	20	30
		47	51
	9	49	50
		51	42
	10	27	33
		22	22
	11	40	63
		55	80
	12	49	50
		74	74
	13	54	31
		36	23
	14	91	85
		23	22
	15	66	53
		77	73
	16	72	70
		40	45
	17	34	39
		18	19
	18	80	97
		83	111
	19	58	50
		27	29
	20	60	56
		82	71
	21	40	33
		7	7
	22	64	57
		53	64
	23	42	24
		23	17
	24	49	40
		19	13
	25	72	64
		72	52
	26	86	95
		87	83
	27	58	60
		80	72
	28	119	104
		56	51
	29	99	83
		75	71
	30	78	69
		99	97
	Median	49	50.5

## Sheet: Table S6 Nutrient titer values
Table S6. 3-dimensional Wolbachia counts from maternal germline cells, in response to different host diets
		Wolbachia titer in un-enriched control conditions			Wolbachia titer in yeast-enriched treatment conditions
	Ovariole #	Wolbachia/GSC	Wolbachia per stage 4 germline cyst	Wolbachia per stage 10 germline cyst	Wolbachia/GSC	Wolbachia per stage 4 germline cyst	Wolbachia per stage 10 germline cyst
	Ovariole 1	89	1085	27270	56	1004	7908
	Ovariole 2	96	1107	22650	63	1406	12000
	Ovariole 3	67	1714	18382	52	1509	5564
	Ovariole 4	125	1123	23420	53	1157	9668
	Ovariole 5	113	1226	19522	63	1592	9420
	Ovariole 6	96	944	17608	67	1440	9836
	Ovariole 7	116	1536	27856	46	1261	8628
	Ovariole 8	79	1175	21776	54	1262	8236
	Ovariole 9	42	1063	26190	63	1399	8802
	Ovariole 10	47	1438	30748	46	1233	8968
	Ovariole 11	72	1864	33318	62	1192	6910
	Ovariole 12	48	1212	20538	63	1370	6474
	Ovariole 13	87	1090	26144	45	1306	5930
	Ovariole 14	28	1130	22894	55	1088	5274
	Ovariole 15	52	1490	15332	55	1066	8244
	Median	79	1175	22894	55	1262	8244

## Sheet: Table S7 qPCR UninfvsInf
Table S7. Absolute quantification of host and Wolbachia DNA copy number by real-time qPCR
	Bodywide wsp and rpl32 absolute counts from Wolbachia- and Wolbachia+ samples
	Condition	wsp absolute count (Experiment 1)	rpl32 absolute count (Expriment 1)	wsp absolute count (Expriment 2)	rpl32 absolute count (Experiment 2)
	Wolbachia(+) Sample 1	1714000	1427000	1048000	689900
		1645000	1262000	1163000	684700
		1579000	1341000	1011000	723700
		1631000	1320000	1029000	697700
		1597000	1532000	1078000	722300
		1575000	1569000	1129000	718600
	Wolbachia(+) Sample 2	1916000	1388000	1097000	766200
		2150000	1254000	1297000	799500
		2147000	1219000	1102000	707100
		1978000	1476000	1389000	823500
		1974000	1584000	1251000	870000
		1718000	1495000	1280000	893200
	Wolbachia(+) Sample 3	1627000	1258000	1146000	735800
		1763000	1529000	1217000	797400
		1656000	1377000	1257000	797700
		1697000	1261000	1046000	713600
		2072000	1196000	1130000	769500
		1856000	1257000	1144000	654200
	Wolbachia(-) Sample 1	n/d	1590000	n/d	1150000
		n/d	1558000	n/d	1161000
		n/d	1659000	n/d	1174000
		n/d	1412000	n/d	1035000
		n/d	1385000	n/d	1116000
		n/d	982000	n/d	1082000
	Wolbachia(-) Sample 2	n/d	1230000	n/d	1024000
		n/d	1128000	n/d	884400
		n/d	1327000	n/d	1146000
		n/d	1263000	n/d	814200
		n/d	1254000	n/d	858100
		n/d	1308000	n/d	884200
	Wolbachia(-) Sample 3	n/d	1501000	n/d	778300
		n/d	1492000	n/d	701000
		n/d	1598000	n/d	630600
		n/d	1145000	n/d	692100
		n/d	1356000	n/d	738100
		n/d	1407000	n/d	543900

## Sheet: Table S8 qPCR DMSOvsRif
Table S8. Absolute quantification of Wolbachia DNA copy number, following host exposure to antibiotics
	Bodywide wsp absolute count of DMSO Vs Rifampicin, all technical replicates
	Condition	Plate 1	Plate 2	Plate 3
	DMSO Well 1	4466000	6554000	5422000
		5723000	6353000	5703000
		6089000	7372000	5641000
	DMSO Well 2	4773000	5505000	6405000
		4361000	4990000	5892000
		4871000	6233000	6542000
	DMSO Well 3	4446000	5958000	6013000
		4094000	5554000	5790000
		4294000	5847000	5984000
	DMSO Well 4	4451000	5244000	5308000
		4790000	5396000	5422000
		4835000	5272000	4172000
	DMSO Well 5	5035000	5729000	4667000
		5024000	5691000	4657000
		5063000	5000000	4845000
	DMSO Well 6	4989000	4597000	4952000
		4367000	4919000	4573000
		4831000	4425000	4737000
	DMSO Well 7	5485000	6433000	5854000
		5204000	5968000	5982000
		5119000	5936000	5811000
	DMSO Well 8	6281000	6297000	6025000
		6651000	5718000	6236000
		6356000	6132000	5312000
	DMSO Well 9	7637000	6202000	5127000
		7402000	6358000	4981000
		6471000	6002000	4914000
	DMSO Well 10	5122000	5134000	4841000
		6033000	4539000	4634000
		5393000	4844000	4760000
	DMSO Well 11	4741000	5304000	5308000
		5246000	5641000	4959000
		4818000	5651000	4924000
	DMSO Well 12	6839000	6255000	5260000
		6882000	6034000	5726000
		5671000	5839000	5524000
	rifampicin Well 1	417700	1979000	1772000
		385900	2029000	1743000
		307400	2057000	1698000
	rifampicin Well 2	1845000	1623000	1628000
		1897000	1943000	1755000
		2007000	1971000	1828000
	rifampicin Well 3	1992000	1681000	1807000
		2090000	2019000	1890000
		2234000	1786000	1743000
	rifampicin Well 4	1871000	1557000	1355000
		1938000	1790000	1392000
		1808000	1700000	1411000
	rifampicin Well 5	294500	1543000	1514000
		284800	1653000	1656000
		381500	1380000	1507000
	rifampicin Well 6	1456000	1652000	105900
		1471000	1653000	106400
		1632000	1610000	121600
	rifampicin Well 7	2220000	1520000	1963000
		2328000	1675400	2059000
		2064000	1618700	2113000
	rifampicin Well 8	1896000	2085000	1510000
		1928000	2022000	1503000
		1753000	1972000	1093000
	rifampicin Well 9	1847000	2116000	1913000
		2045000	2217000	2011000
		1968000	2034000	2023000
	rifampicin Well 10	1508000	1392000	1729000
		1266000	1543000	1633000
		1548000	1544000	1667000
	rifampicin Well 11	1866000	1978000	1477000
		2117000	1997000	1390000
		1801000	1902000	1373000
	rifampicin Well 12	1695000	1884000	1229000
		1781000	1828000	1298000
		1528000	1709000	1201000

## Sheet: Table S9 qPCR statistics
Table S9. Statistical analyses of qPCR-based Wolbachia titer data
		Rifampicin test1		Rifampicin test2		Rifampicin test3		Yeast test1		Yeast test2		Yeast test3
		DMSO	rifampicin	DMSO	rifampicin	DMSO	rifampicin	un-enriched	yeast-enriched	un-enriched	yeast-enriched	un-enriched	yeast-enriched
all technicals	Shapiro-Wilk p-value	<0.001	<0.001	0.669	0.119	0.462	<0.001	0.01	0.086	0.01	0.005	0.183	0.618
n = 36	normality interp.	non-normal	non-normal	normal	normal	normal	non-normal	non-normal	normal	non-normal	non-normal	normal	normal
	test type required	non-parametric	#REF!	parametric	#REF!	non-parametric	#REF!	non-parametric	#REF!	non-parametric	#REF!	parametric	#REF!
	Levene's p-value	1e-06		1e-06		0.054		0.872		0.533		0.011
	HOV interp	unequal variance		unequal variance		variance is homogeneous		variance is homogeneous		variance is homogeneous		unequal variance
	test recommended	Indep T-test w bootstrap		Welch's T-test		Mann-Whitney U		Mann-Whitney U		Mann-Whitney U		Welch's T-test
	Test p-value	0.001		<0.001		<0.001		0.581		0.203		0.307
	# technicals needed to satisfy cutoff p < 0.01	n/d		4		4		>>36		>36		>>36
avg technicals	Shapiro-Wilk p-value	0.187	0.004	0.911	0.647	0.163	0.009	0.002	0.952	0.149	0.117	0.479	0.718
per well	normality interp.	normal	non-normal	normal	normal	normal	non-normal	non-normal	normal	normal	normal	normal	normal
n = 12	test type required	non-parametric	#REF!	parametric	#REF!	non-parametric	#REF!	non-parametric	#REF!	parametric	#REF!	parametric	#REF!
	Levene's p-value	0.272		0.015		0.248		0.543		0.679		0.147
	HOV interp	variance is homogeneous		unequal variance		variance is homogeneous		variance is homogeneous		variance is homogeneous		variance is homogeneous
	test recommended	Mann-Whitney U		Welch's T-test		Mann-Whitney U		Mann-Whitney U		T-test		T-test
	Test p-value	<0.001		<0.001		<0.001		0.478		0.592		0.555
	# wells needed to satisfy cutoff p < 0.01	4		4		4		>12		>>12		>>12
sum technicals	Shapiro-Wilk p-value	0.187	0.004	0.911	0.647	0.163	0.009	0.002	0.952	0.149	0.117	0.479	0.718
per well	normality interp.	normal	non-normal	normal	normal	normal	non-normal	non-normal	normal	normal	normal	normal	normal
n = 12	test type required	non-parametric	#REF!	parametric	#REF!	non-parametric	#REF!	non-parametric	#REF!	parametric	#REF!	parametric	#REF!
	Levene's p-value	0.272		0.015		0.248		0.543		0.679		0.147
	HOV interp	variance is homogeneous		unequal variance		variance is homogeneous		variance is homogeneous		variance is homogeneous		variance is homogeneous
	test recommended	Mann-Whitney U		Welch's T-test		Mann-Whitney U		Mann-Whitney U		T-test		T-test
	Test p-value	<0.001		<0.001		<0.001		0.478		0.592		0.555
	# wells needed to satisfy cutoff p < 0.01	4		4		4		>12		>>12		>>12

## Sheet: Table S10 qPCR Un-enrVsYst-Enr
Table S10. Absolute quantification of Wolbachia DNA copy number, following host exposure to nutrient-altered food
	Bodywide wsp absolute counts from un-enriched vs. yeast-enriched conditions, all technical replicates
	Condition	Plate 1	Plate 2	Plate 3
	un-enriched Well 1	2694000	5188000	4760000
		3025000	5601000	4857000
		2725000	4679000	4925000
	un-enriched Well 2	2453000	4437000	4692000
		2473000	4038000	4257000
		2722000	4287000	4692000
	un-enriched Well 3	1845000	3740000	3941000
		1839000	3431000	3943000
		1519000	3583000	4180000
	un-enriched Well 4	1374000	3854000	3485000
		1472000	3819000	3902000
		1547000	3670000	3156000
	un-enriched Well 5	1483000	4981000	3210000
		1386000	4200000	3484000
		1126000	4218000	3319000
	un-enriched Well 6	1554000	3638000	3526000
		1413000	3098000	3605000
		1271000	3208000	3119000
	un-enriched Well 7	2004000	3344000	4750000
		235000	3189000	4590000
		2306000	3725000	5070000
	un-enriched Well 8	1657000	3306000	4561000
		746800	2668000	4674000
		1597000	3321000	4700000
	un-enriched Well 9	1801000	3648000	4144000
		1643000	3766000	3926000
		1619000	3560000	3855000
	un-enriched Well 10	1806000	3274000	5348000
		1640000	3266000	5350000
		1551000	3426000	5230000
	un-enriched Well 11	1349000	3474000	3964000
		1732000	3387000	4205000
		1459000	3299000	4105000
	un-enriched Well 12	1692000	3902000	3618000
		1635000	4381000	3858000
		1521000	3844000	3348000
	yeast-enriched Well 1	1689000	5213000	4924000
		1490000	4974000	5121000
		1381000	5496000	5238000
	yeast-enriched Well 2	1962000	3586000	4657000
		1861000	3960000	4715000
		1938000	4050000	4666000
	yeast-enriched Well 3	1385000	3222000	3831000
		1661000	3838000	4036000
		1550000	3986000	4248000
	yeast-enriched Well 4	1340000	3930000	4174000
		1267000	3964000	4305000
		1417000	3964000	4129000
	yeast-enriched Well 5	1680000	3925000	4087000
		1643000	4061000	4377000
		1699000	3838000	4089000
	yeast-enriched Well 6	1903000	3251000	4174000
		1787000	3465000	4035000
		1744000	3226000	3765000
	yeast-enriched Well 7	2735000	4165000	4871000
		2724000	4143000	4750000
		2767000	3994000	4848000
	yeast-enriched Well 8	752800	4328000	4646000
		667500	4358000	4796000
		637400	4617000	4626000
	yeast-enriched Well 9	1378000	3943000	4269000
		1388000	4164000	4588000
		1438000	4031000	4310000
	yeast-enriched Well 10	1943000	3231000	4113000
		2000000	3208000	3800000
		1943000	3407000	3646000
	yeast-enriched Well 11	3095000	3183000	4092000
		1707000	3373000	3867000
		1573000	3456000	4325000
	yeast-enriched Well 12	2202000	3790000	3823000
		2306000	4050000	3853000
		2051000	3601000	3389000

[truncated: 6 more sheets: Table S11 qPCR BodyVsOvary+Rif, Table S12 StatsBodyVsOvary+Rif, Table S13 qPCR BodyVsOvary+Yst, Table S14 StatsBodyVsOvary+Yst, Table S15 Development timeline, Table S16 Test signal overlap]
