# Supplementary material for: Quantitative methods for assessing local and bodywide contributions to Wolbachia titer in maternal germline cells of Drosophila
Source: BMC Microbiol. 2019 Sep 3;19:206. doi: 10.1186/s12866-019-1579-3 (PMC6724367; doi:10.1186/s12866-019-1579-3)
Supplement: Supplementary file 3 — S1. Wolbachia(−) ovary microbiome, Replicate 1. S2. Wolbachia(−) ovary microbiome, Replicate 2. S3. Wolbachia(−) ovary microbiome, Replicate 3. S4. Wolbachia(+) ovary microbiome, Replicate 1. S5. Wolbachia(+) ovary microbiome, Replicate 2. S6. Wolbachia(+) ovary microbiome, Replicate 3. S7. Nutritional content of the food sources used in this study (XLSX 162 kb) [file 12866_2019_1579_MOESM3_ESM.xlsx]

## Sheet: Additional file S1
Additional file S1. Wolbachia(-) ovary microbiome, Replicate 1
	Kingdom	Phylum	Class	Order	Family	Genus	reads per genus	total reads	% reads per genus
	Bacteria	Proteobacteria	Gammaproteobacteria	Enterobacteriales	Enterobacteriaceae	Enterobacter	9945	17778	0.559399
	Bacteria	Proteobacteria	Alphaproteobacteria	Rhodospirillales	Acetobacteraceae	Acetobacter	3395	17778	0.190966
	Bacteria	Proteobacteria	Alphaproteobacteria	Rhodospirillales	Acetobacteraceae	Roseomonas	1471	17778	0.0827427
	Bacteria	Firmicutes	Bacilli	Lactobacillales	Lactobacillaceae	Lactobacillus	298	17778	0.0167623
	Bacteria	Proteobacteria	Gammaproteobacteria	Aeromonadales	Aeromonadaceae	Tolumonas	221	17778	0.0124311
	Bacteria	Proteobacteria	Alphaproteobacteria	Rhodospirillales	Acetobacteraceae	Acidiphilium	214	17778	0.0120373
	Bacteria	Proteobacteria	Gammaproteobacteria	Xanthomonadales	Xanthomonadaceae	Stenotrophomonas	193	17778	0.0108561
	Bacteria	Proteobacteria	Betaproteobacteria	Burkholderiales	Comamonadaceae	Delftia	174	17778	0.00978738
	Bacteria	Proteobacteria	Alphaproteobacteria	Rickettsiales	Rickettsiaceae	Wolbachia	125	17778	0.00703116
	Bacteria	Bacteroidetes	Bacteroidia	Bacteroidales	Bacteroidaceae	Bacteroides	98	17778	0.00551243
	Bacteria	Bacteroidetes	Bacteroidia	Bacteroidales	Prevotellaceae	Prevotella	84	17778	0.00472494
	Bacteria	Firmicutes	Clostridia	Clostridiales	Lachnospiraceae	Roseburia	84	17778	0.00472494
	Bacteria	Firmicutes	Clostridia	Clostridiales	Lachnospiraceae	Blautia	76	17778	0.00427495
	Bacteria	Proteobacteria	Alphaproteobacteria	Rhodospirillales	Acetobacteraceae	Gluconobacter	47	17778	0.00264372
	Bacteria	Actinobacteria	Actinobacteria	Actinomycetales	Corynebacteriaceae	Corynebacterium	44	17778	0.00247497
	Bacteria	Proteobacteria	Deltaproteobacteria	Syntrophobacterales	Desulfobacteraceae	Desulfofrigus	39	17778	0.00219372
	Bacteria	Proteobacteria	Alphaproteobacteria	Rhodospirillales	Rhodospirillaceae	Azospirillum	38	17778	0.00213747
	Bacteria	Firmicutes	Bacilli	Lactobacillales	Streptococcaceae	Streptococcus	36	17778	0.00202497
	Bacteria	Firmicutes	Clostridia	Clostridiales	Ruminococcaceae	Faecalibacterium	32	17778	0.00179998
	Bacteria	Proteobacteria	Gammaproteobacteria	Thiotrichales	Piscirickettsiaceae	Methylophaga	31	17778	0.00174373
	Bacteria	Proteobacteria	Gammaproteobacteria	Pseudomonadales	Pseudomonadaceae	Pseudomonas	30	17778	0.00168748
	Bacteria	Firmicutes	Bacilli	Bacillales	Bacillaceae	Bacillus	29	17778	0.00163123
	Bacteria	Firmicutes	Bacilli	Bacillales	Paenibacillaceae	Paenibacillus	29	17778	0.00163123
	Bacteria	Proteobacteria	Gammaproteobacteria	Enterobacteriales	Enterobacteriaceae	Klebsiella	26	17778	0.00146248
	Bacteria	Bacteroidetes	Sphingobacteriia	Sphingobacteriales	Sphingobacteriaceae	Pedobacter	25	17778	0.00140623
	Bacteria	Firmicutes	Clostridia	Clostridiales	Clostridiaceae	Clostridium	23	17778	0.00129373
	Bacteria	Proteobacteria	Alphaproteobacteria	Rickettsiales	Anaplasmataceae	Ehrlichia	22	17778	0.00123748
	Bacteria	Actinobacteria	Actinobacteria	Actinomycetales	Nocardioidaceae	Pimelobacter	18	17778	0.00101249
	Bacteria	Firmicutes	Bacilli	Bacillales	Paenibacillaceae	Cohnella	17	17778	0.000956238
	Bacteria	Proteobacteria	Gammaproteobacteria	Enterobacteriales	Enterobacteriaceae	Serratia	17	17778	0.000956238
	Bacteria	Firmicutes	Bacilli	Lactobacillales	Leuconostocaceae	Leuconostoc	16	17778	0.000899989
	Bacteria	Bacteroidetes	Flavobacteriia	Flavobacteriales	Flavobacteriaceae	Chryseobacterium	15	17778	0.000843739
	Bacteria	Firmicutes	Clostridia	Clostridiales	Lachnospiraceae	Dorea	14	17778	0.00078749
	Bacteria	Firmicutes	Bacilli	Gemellales	Gemellaceae	Gemella	14	17778	0.00078749
	Bacteria	Firmicutes	Clostridia	Clostridiales	Ruminococcaceae	Ruminococcus	14	17778	0.00078749
	Bacteria	Firmicutes	Bacilli	Bacillales	Bacillaceae	Geobacillus	13	17778	0.000731241
	Bacteria	Proteobacteria	Alphaproteobacteria	Rhizobiales	Brucellaceae	Ochrobactrum	13	17778	0.000731241
	Bacteria	Firmicutes	Clostridia	Clostridiales	Veillonellaceae	Phascolarctobacterium	13	17778	0.000731241
	Bacteria	Actinobacteria	Actinobacteria	Bifidobacteriales	Bifidobacteriaceae	Bifidobacterium	12	17778	0.000674992
	Bacteria	Proteobacteria	Gammaproteobacteria	Enterobacteriales	Enterobacteriaceae	Candidatus Blochmannia	12	17778	0.000674992
	Bacteria	Fusobacteria	Fusobacteria	Fusobacteriales	Fusobacteriaceae	Fusobacterium	12	17778	0.000674992
	Bacteria	Actinobacteria	Actinobacteria	Actinomycetales	Pseudonocardiaceae	Saccharopolyspora	12	17778	0.000674992
	Bacteria	Proteobacteria	Gammaproteobacteria	Pasteurellales	Pasteurellaceae	Haemophilus	11	17778	0.000618742
	Bacteria	Proteobacteria	Gammaproteobacteria	Legionellales	Legionellaceae	Legionella	11	17778	0.000618742
	Bacteria	Proteobacteria	Alphaproteobacteria	Rickettsiales	Anaplasmataceae	Neorickettsia	11	17778	0.000618742
	Bacteria	Proteobacteria	Alphaproteobacteria	Rhodospirillales	Rhodospirillaceae	Roseospira	11	17778	0.000618742
	Bacteria	Proteobacteria	Gammaproteobacteria	Alteromonadales	Shewanellaceae	Shewanella	11	17778	0.000618742
	Bacteria	Bacteroidetes	Sphingobacteriia	Sphingobacteriales	Sphingobacteriaceae	Sphingobacterium	11	17778	0.000618742
	Bacteria	Proteobacteria	Gammaproteobacteria	Pseudomonadales	Moraxellaceae	Acinetobacter	10	17778	0.000562493
	Bacteria	Cyanobacteria	Nostocophycideae	Stigonematales	Rivulariaceae	Calothrix	10	17778	0.000562493
	Bacteria	Planctomycetes	Planctomycetia	Planctomycetales	Planctomycetaceae	Planctomyces	10	17778	0.000562493
	Bacteria	Proteobacteria	Gammaproteobacteria	Enterobacteriales	Enterobacteriaceae	Providencia	10	17778	0.000562493
	Bacteria	Proteobacteria	Gammaproteobacteria	Xanthomonadales	Xanthomonadaceae	Rhodanobacter	10	17778	0.000562493
	Bacteria	Proteobacteria	Alphaproteobacteria	Rhodospirillales	Rhodospirillaceae	Rhodospirillum	10	17778	0.000562493
	Bacteria	Proteobacteria	Gammaproteobacteria	Alteromonadales	Ferrimonadaceae	Ferrimonas	9	17778	0.000506244
	Bacteria	Proteobacteria	Gammaproteobacteria	Xanthomonadales	Xanthomonadaceae	Luteimonas	9	17778	0.000506244
	Bacteria	Actinobacteria	Actinobacteria	Actinomycetales	Streptomycetaceae	Streptomyces	9	17778	0.000506244
	Bacteria	Proteobacteria	Gammaproteobacteria	Chromatiales	Chromatiaceae	Thiocapsa	9	17778	0.000506244
	Bacteria	Proteobacteria	Gammaproteobacteria	Alteromonadales	Chromatiaceae	Alishewanella	8	17778	0.000449994
	Bacteria	Proteobacteria	Alphaproteobacteria	Rhizobiales	Rhizobiaceae	Candidatus Liberibacter	8	17778	0.000449994
	Bacteria	Proteobacteria	Gammaproteobacteria	Enterobacteriales	Enterobacteriaceae	Escherichia	8	17778	0.000449994
	Bacteria	Proteobacteria	Alphaproteobacteria	Rhizobiales	Methylobacteriaceae	Methylobacterium	8	17778	0.000449994
	Bacteria	Bacteroidetes	Sphingobacteriia	Sphingobacteriales	Chitinophagaceae	Segetibacter	8	17778	0.000449994
	Bacteria	Proteobacteria	Alphaproteobacteria	Sphingomonadales	Sphingomonadaceae	Sphingomonas	7	17778	0.000393745
	Bacteria	Chloroflexi	Anaerolineae	Anaerolineales	Anaerolinaceae	Anaerolinea	6	17778	0.000337496
	Bacteria	Proteobacteria	Deltaproteobacteria	Myxococcales	Polyangiaceae	Chondromyces	6	17778	0.000337496
	Bacteria	Verrucomicrobia	Spartobacteria	Chthoniobacterales	Chthoniobacteraceae	Chthoniobacter	6	17778	0.000337496
	Bacteria	Proteobacteria	Deltaproteobacteria	Desulfovibrionales	Desulfovibrionaceae	Desulfovibrio	6	17778	0.000337496
	Bacteria	Acidobacteria	Acidobacteria	Acidobacteriales	Acidobacteriaceae	Edaphobacter	6	17778	0.000337496
	Bacteria	Actinobacteria	Nitriliruptoria	Euzebyales	Euzebyaceae	Euzebya	6	17778	0.000337496
	Bacteria	Tenericutes	Mollicutes	Mycoplasmatales	Mycoplasmataceae	Mycoplasma	6	17778	0.000337496
	Bacteria	Firmicutes	Bacilli	Lactobacillales	Lactobacillaceae	Pediococcus	6	17778	0.000337496
	Bacteria	Actinobacteria	Actinobacteria	Actinomycetales	Propionibacteriaceae	Propionibacterium	6	17778	0.000337496
	Bacteria	Proteobacteria	Alphaproteobacteria	Rickettsiales	Rickettsiaceae	Rickettsia	6	17778	0.000337496
	Bacteria	Firmicutes	Bacilli	Bacillales	Planococcaceae	Sporosarcina	6	17778	0.000337496
	Bacteria	Proteobacteria	Alphaproteobacteria	Rhodospirillales	Rhodospirillaceae	Telmatospirillum	6	17778	0.000337496
	Bacteria	Proteobacteria	Gammaproteobacteria	Enterobacteriales	Enterobacteriaceae	Trabulsiella	6	17778	0.000337496
	Bacteria	Acidobacteria	Acidobacteria	Acidobacteriales	Acidobacteriaceae	Acidobacterium	5	17778	0.000281246
	Bacteria	Proteobacteria	Alphaproteobacteria	Rhodobacterales	Rhodobacteraceae	Amaricoccus	5	17778	0.000281246
	Bacteria	Proteobacteria	Epsilonproteobacteria	Campylobacterales	Campylobacteraceae	Campylobacter	5	17778	0.000281246
	Bacteria	Proteobacteria	Gammaproteobacteria	Enterobacteriales	Enterobacteriaceae	Erwinia	5	17778	0.000281246
	Bacteria	Proteobacteria	Gammaproteobacteria	Xanthomonadales	Sinobacteraceae	Hydrocarboniphaga	5	17778	0.000281246
	Bacteria	Proteobacteria	Gammaproteobacteria	Oceanospirillales	Halomonadaceae	Kushneria	5	17778	0.000281246
	Bacteria	Proteobacteria	Gammaproteobacteria	Xanthomonadales	Xanthomonadaceae	Luteibacter	5	17778	0.000281246
	Bacteria	Cyanobacteria	Nostocophycideae	Nostocales	Nostocaceae	Nostoc	5	17778	0.000281246
	Bacteria	Firmicutes	Clostridia	Clostridiales	Peptococcaceae	Pelotomaculum	5	17778	0.000281246
	Bacteria	Proteobacteria	Alphaproteobacteria	Rhodobacterales	Rhodobacteraceae	Rhodobacter	5	17778	0.000281246
	Bacteria	Proteobacteria	Alphaproteobacteria	Rhodospirillales	Rhodospirillaceae	Skermanella	5	17778	0.000281246
	Bacteria	Chloroflexi	Ktedonobacteria	Thermogemmatisporales	Thermogemmatisporaceae	Thermogemmatispora	5	17778	0.000281246
	Bacteria	Proteobacteria	Gammaproteobacteria	Chromatiales	Chromatiaceae	Thiorhodococcus	5	17778	0.000281246
	Bacteria	Proteobacteria	Gammaproteobacteria	Vibrionales	Vibrionaceae	Vibrio	5	17778	0.000281246
	Bacteria	Spirochaetes	Spirochaetes	Borreliales	Borreliaceae	Borrelia	4	17778	0.000224997
	Bacteria	Spirochaetes	Brachyspirae	Brachyspirales	Brachyspiraceae	Brachyspira	4	17778	0.000224997
	Bacteria	Firmicutes	Clostridia	Clostridiales	Lachnospiraceae	Coprococcus	4	17778	0.000224997
	Bacteria	Proteobacteria	Deltaproteobacteria	Myxococcales	Cystobacteraceae	Cystobacter	4	17778	0.000224997
	Bacteria	Thermi	Deinococci	Deinococcales	Deinococcaceae	Deinococcus	4	17778	0.000224997
	Bacteria	Proteobacteria	Deltaproteobacteria	Desulfuromonadales	Desulfuromonadaceae	Desulfuromusa	4	17778	0.000224997
	Bacteria	Actinobacteria	Actinobacteria	Actinomycetales	Dietziaceae	Dietzia	4	17778	0.000224997
	Bacteria	Proteobacteria	Gammaproteobacteria	Pseudomonadales	Moraxellaceae	Enhydrobacter	4	17778	0.000224997
	Bacteria	Bacteroidetes	Flavobacteriia	Flavobacteriales	Flavobacteriaceae	Flavobacterium	4	17778	0.000224997
	Bacteria	Acidobacteria	Acidobacteria	Acidobacteriales	Acidobacteriaceae	Granulicella	4	17778	0.000224997
	Bacteria	Proteobacteria	Betaproteobacteria	Rhodocyclales	Rhodocyclaceae	Hydrogenophilus	4	17778	0.000224997
	Bacteria	Proteobacteria	Alphaproteobacteria	Rhizobiales	Xanthobacteraceae	Labrys	4	17778	0.000224997
	Bacteria	Firmicutes	Clostridia	Clostridiales	Lachnospiraceae	Lachnospira	4	17778	0.000224997
	Bacteria	Firmicutes	Bacilli	Bacillales	Bacillaceae	Lentibacillus	4	17778	0.000224997
	Bacteria	Proteobacteria	Gammaproteobacteria	Thiotrichales	Thiotrichaceae	Leucothrix	4	17778	0.000224997
	Bacteria	Actinobacteria	Actinobacteria	Actinomycetales	Mycobacteriaceae	Mycobacterium	4	17778	0.000224997
	Bacteria	Nitrospirae	Nitrospira	Nitrospirales	Nitrospiraceae	Nitrospira	4	17778	0.000224997
	Bacteria	Firmicutes	Clostridia	Clostridiales	Veillonellaceae	Pectinatus	4	17778	0.000224997
	Bacteria	Proteobacteria	Alphaproteobacteria	Rhodospirillales	Acetobacteraceae	Roseococcus	4	17778	0.000224997
	Bacteria	Firmicutes	Clostridia	Clostridiales	Veillonellaceae	Selenomonas	4	17778	0.000224997
	Bacteria	Firmicutes	Bacilli	Thermicanales	Thermicanaceae	Thermicanus	4	17778	0.000224997
	Bacteria	Firmicutes	Bacilli	Bacillales	Bacillaceae	Virgibacillus	4	17778	0.000224997
	Bacteria	Firmicutes	Clostridia	Clostridiales	Eubacteriaceae	Acetobacterium	3	17778	0.000168748
	Bacteria	Proteobacteria	Alphaproteobacteria	Rhodospirillales	Acetobacteraceae	Acidisoma	3	17778	0.000168748
	Bacteria	Firmicutes	Clostridia	Clostridiales	Clostridiaceae	Alkaliphilus	3	17778	0.000168748
	Bacteria	Proteobacteria	Gammaproteobacteria	Chromatiales	Chromatiaceae	Allochromatium	3	17778	0.000168748
	Bacteria	Firmicutes	Bacilli	Bacillales	Paenibacillaceae	Brevibacillus	3	17778	0.000168748
	Bacteria	Acidobacteria	Acidobacteria	Acidobacteriales	Koribacteraceae	Candidatus Koribacter	3	17778	0.000168748
	Bacteria	Tenericutes	Mollicutes	Acholeplasmatales	Acholeplasmataceae	Candidatus Phytoplasma	3	17778	0.000168748
	Bacteria	Proteobacteria	Alphaproteobacteria	Rhizobiales	Hyphomicrobiaceae	Devosia	3	17778	0.000168748
	Bacteria	Bacteroidetes	Sphingobacteriia	Sphingobacteriales	Flexibacteraceae	Dyadobacter	3	17778	0.000168748
	Bacteria	Proteobacteria	Gammaproteobacteria	Alteromonadales	Alteromonadaceae	Glaciecola	3	17778	0.000168748
	Bacteria	Proteobacteria	Gammaproteobacteria	Oceanospirillales	Halomonadaceae	Halomonas	3	17778	0.000168748
	Bacteria	Firmicutes	Clostridia	Clostridiales	Heliobacteriaceae	Heliorestis	3	17778	0.000168748
	Bacteria	Bacteroidetes	Sphingobacteriia	Sphingobacteriales	Flexibacteraceae	Hymenobacter	3	17778	0.000168748
	Bacteria	Actinobacteria	Actinobacteria	Actinomycetales	Streptomycetaceae	Kitasatospora	3	17778	0.000168748
	Bacteria	Proteobacteria	Betaproteobacteria	Burkholderiales	Burkholderiaceae	Lautropia	3	17778	0.000168748
	Bacteria	Proteobacteria	Gammaproteobacteria	Chromatiales	Chromatiaceae	Marichromatium	3	17778	0.000168748
	Bacteria	Proteobacteria	Gammaproteobacteria	Oceanospirillales	Oceanospirillaceae	Marinomonas	3	17778	0.000168748
	Bacteria	Firmicutes	Clostridia	Clostridiales	Veillonellaceae	Megamonas	3	17778	0.000168748
	Bacteria	Actinobacteria	Actinobacteria	Actinomycetales	Micrococcaceae	Micrococcus	3	17778	0.000168748
	Bacteria	Actinobacteria	Actinobacteria	Actinomycetales	Micromonosporaceae	Micromonospora	3	17778	0.000168748
	Bacteria	Firmicutes	Clostridia	Thermoanaerobacterales	Thermoanaerobacteraceae	Moorella	3	17778	0.000168748
	Bacteria	Firmicutes	Clostridia	Clostridiales	Ruminococcaceae	Oscillospira	3	17778	0.000168748
	Bacteria	Firmicutes	Clostridia	Clostridiales	Clostridiaceae	Peptoniphilus	3	17778	0.000168748
	Bacteria	Proteobacteria	Gammaproteobacteria	Alteromonadales	Pseudoalteromonadaceae	Pseudoalteromonas	3	17778	0.000168748
	Bacteria	Proteobacteria	Gammaproteobacteria	Alteromonadales	Psychromonadaceae	Psychromonas	3	17778	0.000168748
	Bacteria	Planctomycetes	Planctomycetia	Gemmatales	Isosphaeraceae	Singulisphaera	3	17778	0.000168748
	Bacteria	Firmicutes	Clostridia	Coriobacteriales	Coriobacteriaceae	Slackia	3	17778	0.000168748
	Bacteria	Actinobacteria	Actinobacteria	Actinomycetales	Streptosporangiaceae	Streptosporangium	3	17778	0.000168748
	Bacteria	Firmicutes	Clostridia	Clostridiales	Sulfobacillaceae	Sulfobacillus	3	17778	0.000168748
	Bacteria	Proteobacteria	Alphaproteobacteria	Kiloniellales	Kiloniellaceae	Thalassospira	3	17778	0.000168748
	Bacteria	Nitrospirae	Nitrospira	Nitrospirales	Thermodesulfovibrionaceae	Thermodesulfovibrio	3	17778	0.000168748
	Bacteria	Proteobacteria	Betaproteobacteria	Burkholderiales	Comamonadaceae	Thiomonas	3	17778	0.000168748
	Bacteria	Actinobacteria	Actinobacteria	Actinomycetales	Micromonosporaceae	Actinocatenispora	2	17778	0.000112499
	Bacteria	Actinobacteria	Actinobacteria	Actinomycetales	Nocardioidaceae	Aeromicrobium	2	17778	0.000112499
	Bacteria	Verrucomicrobia	Verrucomicrobiae	Verrucomicrobiales	Verrucomicrobiaceae	Akkermansia	2	17778	0.000112499
	Bacteria	Proteobacteria	Gammaproteobacteria	Oceanospirillales	Alcanivoracaceae	Alcanivorax	2	17778	0.000112499
	Bacteria	Synergistetes	Synergistia	Synergistales	Aminiphilaceae	Aminiphilus	2	17778	0.000112499
	Bacteria	Firmicutes	Bacilli	Bacillales	Bacillaceae	Anaerobacillus	2	17778	0.000112499
	Bacteria	Firmicutes	Clostridia	Clostridiales	Ruminococcaceae	Anaerofilum	2	17778	0.000112499
	Bacteria	Proteobacteria	Deltaproteobacteria	Bdellovibrionales	Bdellovibrionaceae	Bdellovibrio	2	17778	0.000112499
	Bacteria	Proteobacteria	Gammaproteobacteria	Enterobacteriales	Enterobacteriaceae	Brenneria	2	17778	0.000112499
	Bacteria	Actinobacteria	Actinobacteria	Actinomycetales	Brevibacteriaceae	Brevibacterium	2	17778	0.000112499
	Bacteria	Firmicutes	Bacilli	Bacillales	Listeriaceae	Brochothrix	2	17778	0.000112499
	Bacteria	Chloroflexi	Anaerolineae	Caldilineales	Caldilineaceae	Caldilinea	2	17778	0.000112499
	Bacteria	Verrucomicrobia	Methylacidiphilae	Methylacidiphilales	Methylacidiphilaceae	Candidatus Methylacidiphilum	2	17778	0.000112499
	Bacteria	Bacteroidetes	Sphingobacteriia	Sphingobacteriales	Chitinophagaceae	Chitinophaga	2	17778	0.000112499
	Bacteria	Cyanobacteria	Oscillatoriophycideae	Chroococcales	Chroococcaceae	Chroococcus	2	17778	0.000112499
	Bacteria	Actinobacteria	Actinobacteria	Actinomycetales	Micromonosporaceae	Dactylosporangium	2	17778	0.000112499
	Bacteria	Firmicutes	Clostridia	Clostridiales	Peptococcaceae	Desulfosporosinus	2	17778	0.000112499
	Bacteria	Firmicutes	Clostridia	Clostridiales	Peptococcaceae	Desulfotomaculum	2	17778	0.000112499
	Bacteria	Proteobacteria	Deltaproteobacteria	Desulfuromonadales	Desulfuromonadaceae	Desulfuromonas	2	17778	0.000112499
	Bacteria	Proteobacteria	Gammaproteobacteria	Xanthomonadales	Xanthomonadaceae	Dokdonella	2	17778	0.000112499
	Bacteria	Firmicutes	Erysipelotrichi	Erysipelotrichales	Erysipelotrichaceae	Erysipelothrix	2	17778	0.000112499
	Bacteria	Thermotogae	Thermotogae	Thermotogales	Thermotogaceae	Fervidobacterium	2	17778	0.000112499
	Bacteria	Proteobacteria	Deltaproteobacteria	Desulfuromonadales	Geobacteraceae	Geobacter	2	17778	0.000112499
	Bacteria	Actinobacteria	Actinobacteria	Actinomycetales	Glycomycetaceae	Glycomyces	2	17778	0.000112499
	Bacteria	Firmicutes	Clostridia	Halanaerobiales	Halanaerobiaceae	Halanaerobium	2	17778	0.000112499
	Bacteria	Proteobacteria	Alphaproteobacteria	Rhizobiales	Hyphomicrobiaceae	Hyphomicrobium	2	17778	0.000112499
	Bacteria	Firmicutes	Clostridia	Clostridiales	Lachnospiraceae	Johnsonella	2	17778	0.000112499
	Bacteria	Proteobacteria	Alphaproteobacteria	Sphingomonadales	Sphingomonadaceae	Kaistobacter	2	17778	0.000112499
	Bacteria	Actinobacteria	Actinobacteria	Actinomycetales	Actinosynnemataceae	Kutzneria	2	17778	0.000112499
	Bacteria	Proteobacteria	Betaproteobacteria	Burkholderiales	Comamonadaceae	Leptothrix	2	17778	0.000112499
	Bacteria	Proteobacteria	Alphaproteobacteria	Rhizobiales	Phyllobacteriaceae	Mesorhizobium	2	17778	0.000112499
	Bacteria	Actinobacteria	Actinobacteria	Actinomycetales	Microbacteriaceae	Microbacterium	2	17778	0.000112499
	Bacteria	Actinobacteria	Actinobacteria	Actinomycetales	Nocardioidaceae	Nocardioides	2	17778	0.000112499
	Bacteria	Proteobacteria	Alphaproteobacteria	Rhodospirillales	Rhodospirillaceae	Oleomonas	2	17778	0.000112499
	Bacteria	Bacteroidetes	Bacteroidia	Bacteroidales	Porphyromonadaceae	Parabacteroides	2	17778	0.000112499
	Bacteria	Proteobacteria	Betaproteobacteria	Burkholderiales	Comamonadaceae	Paucibacter	2	17778	0.000112499
	Bacteria	Firmicutes	Bacilli	Bacillales	Planococcaceae	Planococcus	2	17778	0.000112499
	Bacteria	Proteobacteria	Betaproteobacteria	Burkholderiales	Oxalobacteraceae	Polynucleobacter	2	17778	0.000112499
	Bacteria	Verrucomicrobia	Verrucomicrobiae	Verrucomicrobiales	Verrucomicrobiaceae	Prosthecobacter	2	17778	0.000112499
	Bacteria	Proteobacteria	Gammaproteobacteria	Pseudomonadales	Moraxellaceae	Psychrobacter	2	17778	0.000112499
	Bacteria	Proteobacteria	Alphaproteobacteria	Rhizobiales	Hyphomicrobiaceae	Rhodoplanes	2	17778	0.000112499
	Bacteria	Proteobacteria	Alphaproteobacteria	Rhodospirillales	Rhodospirillaceae	Rhodovibrio	2	17778	0.000112499
	Bacteria	Proteobacteria	Gammaproteobacteria	Legionellales	Coxiellaceae	Rickettsiella	2	17778	0.000112499
	Bacteria	Verrucomicrobia	Verrucomicrobiae	Verrucomicrobiales	Verrucomicrobiaceae	Rubritalea	2	17778	0.000112499
	Bacteria	Proteobacteria	Alphaproteobacteria	Sphingomonadales	Sphingomonadaceae	Sphingobium	2	17778	0.000112499
	Bacteria	Firmicutes	Bacilli	Bacillales	Staphylococcaceae	Staphylococcus	2	17778	0.000112499
	Bacteria	Firmicutes	Clostridia	Clostridiales	Clostridiaceae	Thermoanaerobacterium	2	17778	0.000112499
	Bacteria	Proteobacteria	Betaproteobacteria	Neisseriales	Neisseriaceae	Vogesella	2	17778	0.000112499
	Bacteria	Proteobacteria	Betaproteobacteria	Burkholderiales	Alcaligenaceae	Achromobacter	1	17778	5.62493e-05
	Bacteria	Actinobacteria	Acidimicrobiia	Acidimicrobiales	Acidimicrobiaceae	Acidimicrobium	1	17778	5.62493e-05
	Bacteria	Proteobacteria	Alphaproteobacteria	Rhodospirillales	Acetobacteraceae	Acidocella	1	17778	5.62493e-05
	Bacteria	Proteobacteria	Betaproteobacteria	Burkholderiales	Comamonadaceae	Acidovorax	1	17778	5.62493e-05
	Bacteria	Actinobacteria	Actinobacteria	Actinomycetales	Thermomonosporaceae	Actinoallomurus	1	17778	5.62493e-05
	Bacteria	Actinobacteria	Actinobacteria	Actinomycetales	Actinosynnemataceae	Actinokineospora	1	17778	5.62493e-05
	Bacteria	Actinobacteria	Actinobacteria	Actinomycetales	Thermomonosporaceae	Actinomadura	1	17778	5.62493e-05
	Bacteria	Actinobacteria	Actinobacteria	Actinomycetales	Pseudonocardiaceae	Actinomycetospora	1	17778	5.62493e-05
	Bacteria	Actinobacteria	Actinobacteria	Actinomycetales	Actinopolysporaceae	Actinopolyspora	1	17778	5.62493e-05
	Bacteria	Actinobacteria	Actinobacteria	Actinomycetales	Microbacteriaceae	Agrococcus	1	17778	5.62493e-05
	Bacteria	Actinobacteria	Actinobacteria	Actinomycetales	Microbacteriaceae	Agromyces	1	17778	5.62493e-05
	Bacteria	Firmicutes	Bacilli	Bacillales	Alicyclobacillaceae	Alicyclobacillus	1	17778	5.62493e-05
	Bacteria	Firmicutes	Bacilli	Bacillales	Bacillaceae	Alkalibacillus	1	17778	5.62493e-05
	Bacteria	Proteobacteria	Gammaproteobacteria	Enterobacteriales	Enterobacteriaceae	Arsenophonus	1	17778	5.62493e-05
	Bacteria	Proteobacteria	Alphaproteobacteria	Caulobacterales	Caulobacteraceae	Asticcacaulis	1	17778	5.62493e-05
	Bacteria	Proteobacteria	Alphaproteobacteria	Rhizobiales	Bartonellaceae	Bartonella	1	17778	5.62493e-05
	Bacteria	Proteobacteria	Alphaproteobacteria	Rhizobiales	Bradyrhizobiaceae	Bradyrhizobium	1	17778	5.62493e-05
	Bacteria	Proteobacteria	Alphaproteobacteria	Caulobacterales	Caulobacteraceae	Brevundimonas	1	17778	5.62493e-05
	Bacteria	Proteobacteria	Betaproteobacteria	Burkholderiales	Burkholderiaceae	Burkholderia	1	17778	5.62493e-05
	Bacteria	Firmicutes	Clostridia	Thermoanaerobacterales	Thermoanaerobacteraceae	Caldanaerobacter	1	17778	5.62493e-05
	Bacteria	Firmicutes	Clostridia	Clostridiales	Clostridiaceae	Caloramator	1	17778	5.62493e-05
	Bacteria	Proteobacteria	Betaproteobacteria	Burkholderiales	Burkholderiaceae	Candidatus Glomeribacter	1	17778	5.62493e-05
	Bacteria	Proteobacteria	Gammaproteobacteria	Enterobacteriales	Enterobacteriaceae	Candidatus Phlomobacter	1	17778	5.62493e-05
	Bacteria	Acidobacteria	Solibacteres	Solibacterales	Solibacteraceae	Candidatus Solibacter	1	17778	5.62493e-05
	Bacteria	Firmicutes	Clostridia	Clostridiales	Carboxydocellaceae	Carboxydocella	1	17778	5.62493e-05
	Bacteria	Chlorobi	Chlorobia	Chlorobiales	Chlorobiaceae	Chlorobaculum	1	17778	5.62493e-05
	Bacteria	Proteobacteria	Gammaproteobacteria	Chromatiales	Chromatiaceae	Chromatium	1	17778	5.62493e-05
	Bacteria	Firmicutes	Erysipelotrichi	Erysipelotrichales	Coprobacillaceae	Coprobacillus	1	17778	5.62493e-05
	Bacteria	Proteobacteria	Betaproteobacteria	Burkholderiales	Comamonadaceae	Curvibacter	1	17778	5.62493e-05
	Bacteria	Proteobacteria	Gammaproteobacteria	Thiotrichales	Piscirickettsiaceae	Cycloclasticus	1	17778	5.62493e-05
	Bacteria	Proteobacteria	Betaproteobacteria	Rhodocyclales	Rhodocyclaceae	Dechloromonas	1	17778	5.62493e-05
	Bacteria	Deferribacteres	Deferribacteres	Deferribacterales	Deferribacteraceae	Deferribacter	1	17778	5.62493e-05
	Bacteria	Actinobacteria	Actinobacteria	Actinomycetales	Cellulomonadaceae	Demequina	1	17778	5.62493e-05
	Bacteria	Proteobacteria	Betaproteobacteria	Rhodocyclales	Rhodocyclaceae	Denitratisoma	1	17778	5.62493e-05
	Bacteria	Proteobacteria	Deltaproteobacteria	Desulfovibrionales	Desulfonatronumaceae	Desulfonatronum	1	17778	5.62493e-05
	Bacteria	Firmicutes	Clostridia	Clostridiales	Peptococcaceae	Desulfurispora	1	17778	5.62493e-05
	Bacteria	Proteobacteria	Gammaproteobacteria	Enterobacteriales	Enterobacteriaceae	Dickeya	1	17778	5.62493e-05
	Bacteria	Proteobacteria	Gammaproteobacteria	Xanthomonadales	Xanthomonadaceae	Dyella	1	17778	5.62493e-05
	Bacteria	Proteobacteria	Gammaproteobacteria	Legionellales	Francisellaceae	Francisella	1	17778	5.62493e-05
	Bacteria	Actinobacteria	Actinobacteria	Actinomycetales	Frankiaceae	Frankia	1	17778	5.62493e-05
	Bacteria	Proteobacteria	Betaproteobacteria	Gallionellales	Gallionellaceae	Gallionella	1	17778	5.62493e-05
	Bacteria	Proteobacteria	Betaproteobacteria	Burkholderiales	Comamonadaceae	Giesbergeria	1	17778	5.62493e-05
	Bacteria	Bacteroidetes	Flavobacteriia	Flavobacteriales	Flavobacteriaceae	Gramella	1	17778	5.62493e-05
	Bacteria	Proteobacteria	Deltaproteobacteria	Myxococcales	Haliangiaceae	Haliangium	1	17778	5.62493e-05
	Bacteria	Firmicutes	Erysipelotrichi	Erysipelotrichales	Erysipelotrichaceae	Holdemania	1	17778	5.62493e-05
	Bacteria	Cyanobacteria	Oscillatoriophycideae	Chroococcales	Phormidiaceae	Hydrocoleum	1	17778	5.62493e-05
	Bacteria	Proteobacteria	Alphaproteobacteria	Rhodobacterales	Hyphomonadaceae	Hyphomonas	1	17778	5.62493e-05
	Bacteria	Proteobacteria	Alphaproteobacteria	Rhodospirillales	Rhodospirillaceae	Inquilinus	1	17778	5.62493e-05
	Bacteria	Thermotogae	Thermotogae	Thermotogales	Thermotogaceae	Kosmotoga	1	17778	5.62493e-05
	Bacteria	Actinobacteria	Actinobacteria	Actinomycetales	Actinosynnemataceae	Lentzea	1	17778	5.62493e-05
	Bacteria	Cyanobacteria	Synechococcophycideae	Pseudanabaenales	Pseudanabaenaceae	Leptolyngbya	1	17778	5.62493e-05
	Bacteria	Bacteroidetes	Sphingobacteriia	Sphingobacteriales	Saprospiraceae	Lewinella	1	17778	5.62493e-05
	Bacteria	Firmicutes	Bacilli	Bacillales	Staphylococcaceae	Macrococcus	1	17778	5.62493e-05
	Bacteria	Proteobacteria	Gammaproteobacteria	Pasteurellales	Pasteurellaceae	Mannheimia	1	17778	5.62493e-05
	Bacteria	Proteobacteria	Alphaproteobacteria	Rhodobacterales	Hyphomonadaceae	Maricaulis	1	17778	5.62493e-05
	Bacteria	Proteobacteria	Gammaproteobacteria	Alteromonadales	Alteromonadaceae	Marinobacter	1	17778	5.62493e-05
	Bacteria	Proteobacteria	Gammaproteobacteria	Oceanospirillales	Oceanospirillaceae	Marinospirillum	1	17778	5.62493e-05
	Bacteria	Proteobacteria	Gammaproteobacteria	Alteromonadales	Moritellaceae	Moritella	1	17778	5.62493e-05
	Bacteria	Firmicutes	Clostridia	Clostridiales	Veillonellaceae	Negativicoccus	1	17778	5.62493e-05
	Bacteria	Proteobacteria	Alphaproteobacteria	Rhodospirillales	Rhodospirillaceae	Nisaea	1	17778	5.62493e-05
	Bacteria	Proteobacteria	Betaproteobacteria	Nitrosomonadales	Nitrosomonadaceae	Nitrosospira	1	17778	5.62493e-05
	Bacteria	Actinobacteria	Actinobacteria	Actinomycetales	Streptosporangiaceae	Nonomuraea	1	17778	5.62493e-05
	Bacteria	Proteobacteria	Alphaproteobacteria	Sphingomonadales	Sphingomonadaceae	Novosphingobium	1	17778	5.62493e-05
	Bacteria	Firmicutes	Bacilli	Lactobacillales	Leuconostocaceae	Oenococcus	1	17778	5.62493e-05
	Bacteria	Proteobacteria	Betaproteobacteria	Burkholderiales	Oxalobacteraceae	Oxalobacter	1	17778	5.62493e-05
	Bacteria	Proteobacteria	Alphaproteobacteria	Rhodobacterales	Rhodobacteraceae	Paracoccus	1	17778	5.62493e-05
	Bacteria	Firmicutes	Clostridia	Clostridiales	Peptococcaceae	Peptococcus	1	17778	5.62493e-05
	Bacteria	Proteobacteria	Alphaproteobacteria	Rhodobacterales	Rhodobacteraceae	Phaeobacter	1	17778	5.62493e-05
	Bacteria	Proteobacteria	Alphaproteobacteria	Caulobacterales	Caulobacteraceae	Phenylobacterium	1	17778	5.62493e-05
	Bacteria	Firmicutes	Bacilli	Bacillales	Thermoactinomycetaceae	Planifilum	1	17778	5.62493e-05
	Bacteria	Firmicutes	Bacilli	Bacillales	Planococcaceae	Planomicrobium	1	17778	5.62493e-05
	Bacteria	Bacteroidetes	Flavobacteriia	Flavobacteriales	Flavobacteriaceae	Polaribacter	1	17778	5.62493e-05
	Bacteria	Firmicutes	Bacilli	Bacillales	Bacillaceae	Pontibacillus	1	17778	5.62493e-05
	Bacteria	Bacteroidetes	Bacteroidia	Bacteroidales	Porphyromonadaceae	Porphyromonas	1	17778	5.62493e-05
	Bacteria	Proteobacteria	Gammaproteobacteria	Alteromonadales	Idiomarinaceae	Pseudidiomarina	1	17778	5.62493e-05
	Bacteria	Actinobacteria	Actinobacteria	Actinomycetales	Pseudonocardiaceae	Pseudonocardia	1	17778	5.62493e-05
	Bacteria	Actinobacteria	Actinobacteria	Actinomycetales	Microbacteriaceae	Rathayibacter	1	17778	5.62493e-05
	Bacteria	Actinobacteria	Actinobacteria	Actinomycetales	Nocardiaceae	Rhodococcus	1	17778	5.62493e-05
	Bacteria	Proteobacteria	Gammaproteobacteria	Oceanospirillales	Saccharospirillaceae	Saccharospirillum	1	17778	5.62493e-05
	Bacteria	Actinobacteria	Actinobacteria	Actinomycetales	Sanguibacteraceae	Sanguibacter	1	17778	5.62493e-05
	Bacteria	Firmicutes	Bacilli	Bacillales	Thermoactinomycetaceae	Shimazuella	1	17778	5.62493e-05
	Bacteria	Proteobacteria	Alphaproteobacteria	Sphingomonadales	Sphingomonadaceae	Sphingopyxis	1	17778	5.62493e-05
	Bacteria	Firmicutes	Clostridia	Clostridiales	Peptococcaceae	Sporotomaculum	1	17778	5.62493e-05
	Bacteria	Proteobacteria	Betaproteobacteria	Burkholderiales	Alcaligenaceae	Sutterella	1	17778	5.62493e-05
	Bacteria	Firmicutes	Clostridia	Clostridiales	Symbiobacteriaceae	Symbiobacterium	1	17778	5.62493e-05
	Bacteria	Proteobacteria	Deltaproteobacteria	Syntrophobacterales	Syntrophobacteraceae	Syntrophobacter	1	17778	5.62493e-05
	Bacteria	Firmicutes	Clostridia	Thermoanaerobacterales	Thermoanaerobacteraceae	Thermoanaerobacter	1	17778	5.62493e-05
	Bacteria	Thermodesulfobacteria	Thermodesulfobacteria	Thermodesulfobacteriales	Thermodesulfobacteriaceae	Thermodesulfatator	1	17778	5.62493e-05
	Bacteria	Proteobacteria	Gammaproteobacteria	Chromatiales	Ectothiorhodospiraceae	Thioalkalivibrio	1	17778	5.62493e-05
	Bacteria	Proteobacteria	Gammaproteobacteria	Thiohalorhabdales	Thiohalorhabdaceae	Thiohalorhabdus	1	17778	5.62493e-05
	Bacteria	Proteobacteria	Gammaproteobacteria	Thiotrichales	Thiotrichaceae	Thiothrix	1	17778	5.62493e-05
	Bacteria	Spirochaetes	Spirochaetes	Spirochaetales	Spirochaetaceae	Treponema	1	17778	5.62493e-05
	Bacteria	Proteobacteria	Betaproteobacteria	Rhodocyclales	Rhodocyclaceae	Uliginosibacterium	1	17778	5.62493e-05
	Bacteria	Proteobacteria	Betaproteobacteria	Burkholderiales	Comamonadaceae	Variovorax	1	17778	5.62493e-05
	Bacteria	Firmicutes	Clostridia	Clostridiales	Veillonellaceae	Veillonella	1	17778	5.62493e-05
	Bacteria	Firmicutes	Bacilli	Bacillales	Planococcaceae	Viridibacillus	1	17778	5.62493e-05
	Bacteria	Firmicutes	Bacilli	Lactobacillales	Leuconostocaceae	Weissella	1	17778	5.62493e-05
	Bacteria	Proteobacteria	Alphaproteobacteria	Rhizobiales	Xanthobacteraceae	Xanthobacter	1	17778	5.62493e-05
	Bacteria	Proteobacteria	Gammaproteobacteria	Xanthomonadales	Xanthomonadaceae	Xanthomonas	1	17778	5.62493e-05
	Bacteria	Actinobacteria	Actinobacteria	Actinomycetales	Yaniellaceae	Yaniella	1	17778	5.62493e-05

## Sheet: Additional file S2
Additional file S2. Wolbachia(-) ovary microbiome, Replicate 2
	Kingdom	Phylum	Class	Order	Family	Genus	reads per genus	total reads	% reads per genus
	Bacteria	Chloroflexi	Chloroflexi	Roseiflexales	Kouleothrixaceae	Kouleothrix	5293	88809	0.0595998
	Bacteria	Bacteroidetes	Sphingobacteriia	Sphingobacteriales	Saprospiraceae	Lewinella	4317	88809	0.0486099
	Bacteria	Proteobacteria	Alphaproteobacteria	Rhodospirillales	Acetobacteraceae	Acetobacter	3872	88809	0.0435992
	Bacteria	Bacteroidetes	Sphingobacteriia	Sphingobacteriales	Amoebophilaceae	Candidatus Amoebophilus	3277	88809	0.0368994
	Bacteria	Nitrospirae	Nitrospira	Nitrospirales	Nitrospiraceae	Nitrospira	3079	88809	0.0346699
	Bacteria	Cyanobacteria	Nostocophycideae	Stigonematales	Rivulariaceae	Calothrix	2570	88809	0.0289385
	Bacteria	Firmicutes	Clostridia	Clostridiales	Clostridiaceae	Alkaliphilus	2448	88809	0.0275648
	Bacteria	Bacteroidetes	Sphingobacteriia	Sphingobacteriales	Flexibacteraceae	Runella	2358	88809	0.0265514
	Bacteria	Firmicutes	Bacilli	Lactobacillales	Leuconostocaceae	Weissella	2261	88809	0.0254591
	Bacteria	Chloroflexi	Anaerolineae	Caldilineales	Caldilineaceae	Caldilinea	2236	88809	0.0251776
	Bacteria	Firmicutes	Bacilli	Lactobacillales	Lactobacillaceae	Lactobacillus	2063	88809	0.0232296
	Bacteria	Tenericutes	Mollicutes	Mycoplasmatales	Mycoplasmataceae	Mycoplasma	1995	88809	0.0224639
	Bacteria	Planctomycetes	Planctomycetia	Planctomycetales	Planctomycetaceae	Planctomyces	1819	88809	0.0204822
	Bacteria	Actinobacteria	Actinobacteria	Actinomycetales	Gordoniaceae	Gordonia	1737	88809	0.0195588
	Bacteria	Actinobacteria	Actinobacteria	Actinomycetales	Pseudonocardiaceae	Saccharopolyspora	1723	88809	0.0194012
	Bacteria	Planctomycetes	Planctomycetia	Gemmatales	Gemmataceae	Gemmata	1459	88809	0.0164285
	Bacteria	Bacteroidetes	Sphingobacteriia	Sphingobacteriales	Chitinophagaceae	Segetibacter	1405	88809	0.0158205
	Bacteria	Firmicutes	Bacilli	Bacillales	Bacillaceae	Bacillus	1287	88809	0.0144918
	Bacteria	Proteobacteria	Deltaproteobacteria	Myxococcales	Polyangiaceae	Chondromyces	1197	88809	0.0134784
	Bacteria	Firmicutes	Clostridia	Clostridiales	Clostridiaceae	Clostridium	938	88809	0.010562
	Bacteria	Verrucomicrobia	Verrucomicrobiae	Verrucomicrobiales	Verrucomicrobiaceae	Prosthecobacter	862	88809	0.00970622
	Bacteria	Proteobacteria	Alphaproteobacteria	Rhodospirillales	Rhodospirillaceae	Azospirillum	792	88809	0.00891802
	Bacteria	Actinobacteria	Actinobacteria	Bifidobacteriales	Bifidobacteriaceae	Bifidobacterium	786	88809	0.00885045
	Bacteria	Proteobacteria	Alphaproteobacteria	Rhodobacterales	Rhodobacteraceae	Rhodobacter	766	88809	0.00862525
	Bacteria	Proteobacteria	Gammaproteobacteria	Xanthomonadales	Xanthomonadaceae	Dokdonella	763	88809	0.00859147
	Bacteria	Proteobacteria	Deltaproteobacteria	Myxococcales	Haliangiaceae	Haliangium	744	88809	0.00837753
	Bacteria	Firmicutes	Clostridia	Clostridiales	Veillonellaceae	Megasphaera	715	88809	0.00805099
	Bacteria	Proteobacteria	Gammaproteobacteria	Thiotrichales	Thiotrichaceae	Thiothrix	689	88809	0.00775822
	Bacteria	Proteobacteria	Gammaproteobacteria	Pseudomonadales	Moraxellaceae	Acinetobacter	676	88809	0.00761184
	Bacteria	Actinobacteria	Acidimicrobiia	Acidimicrobiales	Acidimicrobiaceae	Acidimicrobium	629	88809	0.00708262
	Bacteria	Chloroflexi	Anaerolineae	Anaerolineales	Anaerolinaceae	Longilinea	629	88809	0.00708262
	Bacteria	Proteobacteria	Alphaproteobacteria	Rhizobiales	Bradyrhizobiaceae	Bradyrhizobium	533	88809	0.00600164
	Bacteria	Bacteroidetes	Sphingobacteriia	Sphingobacteriales	Chitinophagaceae	Chitinophaga	531	88809	0.00597912
	Bacteria	Proteobacteria	Alphaproteobacteria	Rhodobacterales	Rhodobacteraceae	Paracoccus	460	88809	0.00517966
	Bacteria	Firmicutes	Bacilli	Bacillales	Planococcaceae	Rummeliibacillus	454	88809	0.00511209
	Bacteria	Proteobacteria	Deltaproteobacteria	Bdellovibrionales	Bdellovibrionaceae	Bdellovibrio	450	88809	0.00506705
	Bacteria	Proteobacteria	Alphaproteobacteria	Sphingomonadales	Sphingomonadaceae	Novosphingobium	440	88809	0.00495445
	Bacteria	Proteobacteria	Betaproteobacteria	Burkholderiales	Comamonadaceae	Leptothrix	428	88809	0.00481933
	Bacteria	Bacteroidetes	Sphingobacteriia	Sphingobacteriales	Saprospiraceae	Haliscomenobacter	423	88809	0.00476303
	Bacteria	Proteobacteria	Betaproteobacteria	Rhodocyclales	Rhodocyclaceae	Dechloromonas	421	88809	0.00474051
	Bacteria	Proteobacteria	Gammaproteobacteria	Enterobacteriales	Enterobacteriaceae	Klebsiella	419	88809	0.00471799
	Bacteria	Bacteroidetes	Sphingobacteriia	Sphingobacteriales	Sphingobacteriaceae	Pedobacter	409	88809	0.00460539
	Bacteria	Actinobacteria	Actinobacteria	Actinomycetales	Mycobacteriaceae	Mycobacterium	381	88809	0.00429011
	Bacteria	Bacteroidetes	Sphingobacteriia	Sphingobacteriales	Chitinophagaceae	Niabella	379	88809	0.00426759
	Bacteria	Proteobacteria	Betaproteobacteria	Burkholderiales	Burkholderiaceae	Burkholderia	378	88809	0.00425633
	Bacteria	Planctomycetes	Planctomycetia	Gemmatales	Isosphaeraceae	Singulisphaera	356	88809	0.0040086
	Bacteria	Proteobacteria	Betaproteobacteria	Rhodocyclales	Rhodocyclaceae	Zoogloea	356	88809	0.0040086
	Bacteria	Proteobacteria	Gammaproteobacteria	Methylococcales	Methylococcaceae	Methylocaldum	352	88809	0.00396356
	Bacteria	Proteobacteria	Betaproteobacteria	Burkholderiales	Comamonadaceae	Comamonas	344	88809	0.00387348
	Bacteria	Firmicutes	Bacilli	Lactobacillales	Leuconostocaceae	Oenococcus	336	88809	0.0037834
	Bacteria	Firmicutes	Bacilli	Lactobacillales	Enterococcaceae	Enterococcus	331	88809	0.0037271
	Bacteria	Bacteroidetes	Flavobacteriia	Flavobacteriales	Flavobacteriaceae	Flavobacterium	330	88809	0.00371584
	Bacteria	Proteobacteria	Alphaproteobacteria	Rhizobiales	Xanthobacteraceae	Labrys	330	88809	0.00371584
	Bacteria	Firmicutes	Bacilli	Lactobacillales	Leuconostocaceae	Leuconostoc	327	88809	0.00368206
	Bacteria	Actinobacteria	Actinobacteria	Actinomycetales	Actinomycetaceae	Actinomyces	324	88809	0.00364828
	Bacteria	Proteobacteria	Betaproteobacteria	Burkholderiales	Comamonadaceae	Rubrivivax	322	88809	0.00362576
	Bacteria	Proteobacteria	Betaproteobacteria	Burkholderiales	Comamonadaceae	Acidovorax	315	88809	0.00354694
	Bacteria	Proteobacteria	Betaproteobacteria	Rhodocyclales	Rhodocyclaceae	Uliginosibacterium	314	88809	0.00353568
	Bacteria	Firmicutes	Bacilli	Lactobacillales	Streptococcaceae	Lactococcus	303	88809	0.00341182
	Bacteria	Bacteroidetes	Sphingobacteriia	Sphingobacteriales	Chitinophagaceae	Niastella	299	88809	0.00336678
	Bacteria	Proteobacteria	Alphaproteobacteria	Rhizobiales	Hyphomicrobiaceae	Hyphomicrobium	296	88809	0.003333
	Bacteria	Planctomycetes	Brocadiae	Brocadiales	Brocadiaceae	Candidatus Scalindua	292	88809	0.00328796
	Bacteria	Proteobacteria	Deltaproteobacteria	Myxococcales	Nannocystaceae	Nannocystis	292	88809	0.00328796
	Bacteria	Firmicutes	Bacilli	Lactobacillales	Aerococcaceae	Alkalibacterium	282	88809	0.00317535
	Bacteria	Proteobacteria	Betaproteobacteria	Burkholderiales	Comamonadaceae	Paucibacter	281	88809	0.00316409
	Bacteria	Proteobacteria	Alphaproteobacteria	Rhizobiales	Phyllobacteriaceae	Phyllobacterium	279	88809	0.00314157
	Bacteria	Proteobacteria	Alphaproteobacteria	Kiloniellales	Kiloniellaceae	Thalassospira	267	88809	0.00300645
	Bacteria	Firmicutes	Bacilli	Lactobacillales	Streptococcaceae	Streptococcus	266	88809	0.00299519
	Bacteria	Acidobacteria	Solibacteres	Solibacterales	Solibacteraceae	Candidatus Solibacter	262	88809	0.00295015
	Bacteria	Proteobacteria	Gammaproteobacteria	Enterobacteriales	Enterobacteriaceae	Enterobacter	259	88809	0.00291637
	Bacteria	Verrucomicrobia	Pedosphaerae	Pedosphaerales	Pedosphaeraceae	Pedosphaera	254	88809	0.00286007
	Bacteria	Chloroflexi	Ktedonobacteria	Thermogemmatisporales	Thermogemmatisporaceae	Thermogemmatispora	246	88809	0.00276999
	Bacteria	Verrucomicrobia	Methylacidiphilae	Methylacidiphilales	Methylacidiphilaceae	Candidatus Methylacidiphilum	234	88809	0.00263487
	Bacteria	Proteobacteria	Gammaproteobacteria	Pseudomonadales	Pseudomonadaceae	Pseudomonas	228	88809	0.00256731
	Bacteria	Firmicutes	Clostridia	Clostridiales	Ruminococcaceae	Oscillospira	224	88809	0.00252227
	Bacteria	Proteobacteria	Alphaproteobacteria	Rickettsiales	Rickettsiaceae	Rickettsia	218	88809	0.00245471
	Bacteria	Firmicutes	Bacilli	Bacillales	Paenibacillaceae	Brevibacillus	208	88809	0.0023421
	Bacteria	Firmicutes	Bacilli	Bacillales	Staphylococcaceae	Staphylococcus	200	88809	0.00225202
	Bacteria	Proteobacteria	Alphaproteobacteria	Sphingomonadales	Sphingomonadaceae	Sphingomonas	197	88809	0.00221824
	Bacteria	Caldithrix	Caldithrixae	Caldithrixales	Caldithrixaceae	Caldithrix	192	88809	0.00216194
	Bacteria	Actinobacteria	Acidimicrobiia	Acidimicrobiales	Microthrixaceae	Candidatus Microthrix	192	88809	0.00216194
	Bacteria	Proteobacteria	Deltaproteobacteria	Myxococcales	Cystobacteraceae	Cystobacter	190	88809	0.00213942
	Bacteria	Proteobacteria	Gammaproteobacteria	Oceanospirillales	Oceanospirillaceae	Marinomonas	188	88809	0.0021169
	Bacteria	Firmicutes	Clostridia	Clostridiales	Lachnospiraceae	Blautia	184	88809	0.00207186
	Bacteria	Actinobacteria	Actinobacteria	Actinomycetales	Nocardiaceae	Rhodococcus	183	88809	0.0020606
	Bacteria	Proteobacteria	Alphaproteobacteria	Rhizobiales	Hyphomicrobiaceae	Pedomicrobium	182	88809	0.00204934
	Bacteria	Actinobacteria	Actinobacteria	Actinomycetales	Propionibacteriaceae	Propionibacterium	181	88809	0.00203808
	Bacteria	Proteobacteria	Gammaproteobacteria	Xanthomonadales	Xanthomonadaceae	Aquimonas	179	88809	0.00201556
	Bacteria	Proteobacteria	Alphaproteobacteria	Rhizobiales	Beijerinckiaceae	Beijerinckia	176	88809	0.00198178
	Bacteria	Proteobacteria	Gammaproteobacteria	Xanthomonadales	Xanthomonadaceae	Luteibacter	173	88809	0.001948
	Bacteria	Proteobacteria	Deltaproteobacteria	Desulfovibrionales	Desulfovibrionaceae	Desulfovibrio	172	88809	0.00193674
	Bacteria	Proteobacteria	Gammaproteobacteria	Chromatiales	Chromatiaceae	Allochromatium	166	88809	0.00186918
	Bacteria	Bacteroidetes	Sphingobacteriia	Sphingobacteriales	Sphingobacteriaceae	Olivibacter	161	88809	0.00181288
	Bacteria	Proteobacteria	Betaproteobacteria	Rhodocyclales	Rhodocyclaceae	Rhodocyclus	161	88809	0.00181288
	Bacteria	Spirochaetes	Spirochaetes	Spirochaetales	Spirochaetaceae	Treponema	161	88809	0.00181288
	Bacteria	Actinobacteria	Actinobacteria	Actinomycetales	Micromonosporaceae	Actinocatenispora	149	88809	0.00167776
	Bacteria	Firmicutes	Clostridia	Thermoanaerobacterales	Thermoanaerobacteraceae	Moorella	149	88809	0.00167776
	Bacteria	Proteobacteria	Deltaproteobacteria	Desulfuromonadales	Geobacteraceae	Geobacter	148	88809	0.0016665
	Bacteria	Actinobacteria	Actinobacteria	Actinomycetales	Nocardioidaceae	Propionicimonas	147	88809	0.00165524
	Bacteria	Firmicutes	Bacilli	Bacillales	Planococcaceae	Kurthia	145	88809	0.00163272
	Bacteria	Bacteroidetes	Bacteroidia	Bacteroidales	Porphyromonadaceae	Parabacteroides	141	88809	0.00158768
	Bacteria	Proteobacteria	Betaproteobacteria	Neisseriales	Neisseriaceae	Vogesella	138	88809	0.0015539
	Bacteria	Proteobacteria	Betaproteobacteria	Rhodocyclales	Rhodocyclaceae	Sulfuritalea	137	88809	0.00154264
	Bacteria	Proteobacteria	Alphaproteobacteria	Rhizobiales	Hyphomicrobiaceae	Devosia	136	88809	0.00153138
	Bacteria	Proteobacteria	Epsilonproteobacteria	Campylobacterales	Campylobacteraceae	Arcobacter	133	88809	0.0014976
	Bacteria	Firmicutes	Bacilli	Bacillales	Bacillaceae	Geobacillus	129	88809	0.00145256
	Bacteria	Firmicutes	Clostridia	Clostridiales	Peptococcaceae	Peptococcus	128	88809	0.0014413
	Bacteria	Proteobacteria	Alphaproteobacteria	Rhodospirillales	Rhodospirillaceae	Roseospira	128	88809	0.0014413
	Bacteria	Proteobacteria	Betaproteobacteria	Burkholderiales	Burkholderiaceae	Lautropia	127	88809	0.00143004
	Bacteria	Proteobacteria	Betaproteobacteria	Burkholderiales	Comamonadaceae	Curvibacter	126	88809	0.00141878
	Bacteria	Planctomycetes	Planctomycetia	Pirellulales	Pirellulaceae	Pirellula	126	88809	0.00141878
	Bacteria	Proteobacteria	Betaproteobacteria	Burkholderiales	Comamonadaceae	Thiomonas	126	88809	0.00141878
	Bacteria	Proteobacteria	Alphaproteobacteria	Rhodobacterales	Rhodobacteraceae	Amaricoccus	124	88809	0.00139625
	Bacteria	Verrucomicrobia	Opitutae	Opitutales	Opitutaceae	Opitutus	124	88809	0.00139625
	Bacteria	Actinobacteria	Actinobacteria	Actinomycetales	Corynebacteriaceae	Corynebacterium	120	88809	0.00135121
	Bacteria	Firmicutes	Clostridia	Clostridiales	Clostridiaceae	Caloramator	119	88809	0.00133995
	Bacteria	Bacteroidetes	Sphingobacteriia	Sphingobacteriales	Flexibacteraceae	Emticicia	119	88809	0.00133995
	Bacteria	Tenericutes	Mollicutes	Acholeplasmatales	Acholeplasmataceae	Candidatus Phytoplasma	118	88809	0.00132869
	Bacteria	Actinobacteria	Actinobacteria	Actinomycetales	Nocardioidaceae	Nocardioides	117	88809	0.00131743
	Bacteria	Proteobacteria	Betaproteobacteria	Rhodocyclales	Rhodocyclaceae	Azospira	116	88809	0.00130617
	Bacteria	Bacteroidetes	Sphingobacteriia	Sphingobacteriales	Sphingobacteriaceae	Sphingobacterium	116	88809	0.00130617
	Bacteria	Proteobacteria	Gammaproteobacteria	Legionellales	Legionellaceae	Legionella	115	88809	0.00129491
	Bacteria	Bacteroidetes	Flavobacteriia	Flavobacteriales	Flavobacteriaceae	Chryseobacterium	112	88809	0.00126113
	Bacteria	Proteobacteria	Alphaproteobacteria	Rhodospirillales	Rhodospirillaceae	Oleomonas	112	88809	0.00126113
	Bacteria	Proteobacteria	Betaproteobacteria	Burkholderiales	Comamonadaceae	Pelomonas	112	88809	0.00126113
	Bacteria	Proteobacteria	Alphaproteobacteria	Rhizobiales	Phyllobacteriaceae	Mesorhizobium	111	88809	0.00124987
	Bacteria	Bacteroidetes	Flavobacteriia	Flavobacteriales	Flavobacteriaceae	Tenacibaculum	109	88809	0.00122735
	Bacteria	Bacteroidetes	Flavobacteriia	Flavobacteriales	Flavobacteriaceae	Polaribacter	107	88809	0.00120483
	Bacteria	Bacteroidetes	Sphingobacteriia	Sphingobacteriales	Flexibacteraceae	Hymenobacter	105	88809	0.00118231
	Bacteria	Proteobacteria	Gammaproteobacteria	Chromatiales	Chromatiaceae	Thiocapsa	105	88809	0.00118231
	Bacteria	Firmicutes	Clostridia	Clostridiales	Veillonellaceae	Acidaminococcus	104	88809	0.00117105
	Bacteria	Bacteroidetes	Bacteroidia	Bacteroidales	Bacteroidaceae	Bacteroides	104	88809	0.00117105
	Bacteria	Proteobacteria	Betaproteobacteria	Burkholderiales	Comamonadaceae	Schlegelella	104	88809	0.00117105
	Bacteria	Firmicutes	Clostridia	Clostridiales	Clostridiaceae	Peptoniphilus	103	88809	0.00115979
	Bacteria	Firmicutes	Bacilli	Turicibacterales	Turicibacteraceae	Turicibacter	103	88809	0.00115979
	Bacteria	Actinobacteria	Actinobacteria	Actinomycetales	Thermomonosporaceae	Actinoallomurus	102	88809	0.00114853
	Bacteria	Proteobacteria	Gammaproteobacteria	Oceanospirillales	Halomonadaceae	Halomonas	102	88809	0.00114853
	Bacteria	Firmicutes	Clostridia	Thermoanaerobacterales	Caldicellulosiruptoraceae	Caldicellulosiruptor	101	88809	0.00113727
	Bacteria	Proteobacteria	Gammaproteobacteria	Chromatiales	Chromatiaceae	Chromatium	101	88809	0.00113727
	Bacteria	Firmicutes	Bacilli	Bacillales	Paenibacillaceae	Cohnella	101	88809	0.00113727
	Bacteria	Proteobacteria	Alphaproteobacteria	Rhizobiales	Hyphomicrobiaceae	Rhodoplanes	101	88809	0.00113727
	Bacteria	Proteobacteria	Betaproteobacteria	Burkholderiales	Comamonadaceae	Giesbergeria	100	88809	0.00112601
	Bacteria	Proteobacteria	Betaproteobacteria	Burkholderiales	Comamonadaceae	Azohydromonas	98	88809	0.00110349
	Bacteria	Proteobacteria	Alphaproteobacteria	Rhodospirillales	Acetobacteraceae	Gluconobacter	97	88809	0.00109223
	Bacteria	Proteobacteria	Gammaproteobacteria	Xanthomonadales	Xanthomonadaceae	Rhodanobacter	96	88809	0.00108097
	Bacteria	Bacteroidetes	Sphingobacteriia	Sphingobacteriales	Flexibacteraceae	Dyadobacter	94	88809	0.00105845
	Bacteria	Acidobacteria	Holophagae	Holophagales	Holophagaceae	Geothrix	94	88809	0.00105845
	Bacteria	Actinobacteria	Thermoleophilia	Solirubrobacterales	Conexibacteraceae	Conexibacter	93	88809	0.00104719
	Bacteria	Cyanobacteria	Synechococcophycideae	Pseudanabaenales	Pseudanabaenaceae	Leptolyngbya	91	88809	0.00102467
	Bacteria	Actinobacteria	Actinobacteria	Actinomycetales	Microbacteriaceae	Rathayibacter	89	88809	0.00100215
	Bacteria	Verrucomicrobia	Spartobacteria	Chthoniobacterales	Chthoniobacteraceae	Chthoniobacter	88	88809	0.000990891
	Bacteria	Proteobacteria	Betaproteobacteria	Rhodocyclales	Rhodocyclaceae	Methyloversatilis	88	88809	0.000990891
	Bacteria	Proteobacteria	Deltaproteobacteria	Myxococcales	Nannocystaceae	Plesiocystis	88	88809	0.000990891
	Bacteria	Proteobacteria	Alphaproteobacteria	Sphingomonadales	Sphingomonadaceae	Sphingobium	86	88809	0.00096837
	Bacteria	Proteobacteria	Betaproteobacteria	Burkholderiales	Comamonadaceae	Variovorax	86	88809	0.00096837
	Bacteria	Firmicutes	Clostridia	Clostridiales	Veillonellaceae	Propionispora	84	88809	0.00094585
	Bacteria	Bacteroidetes	Sphingobacteriia	Sphingobacteriales	Chitinophagaceae	Flavisolibacter	82	88809	0.00092333
	Bacteria	Actinobacteria	Actinobacteria	Actinomycetales	Actinomycetaceae	Actinobaculum	80	88809	0.00090081
	Bacteria	Firmicutes	Clostridia	Clostridiales	Veillonellaceae	Pectinatus	80	88809	0.00090081
	Bacteria	Proteobacteria	Betaproteobacteria	Rhodocyclales	Rhodocyclaceae	Candidatus Accumulibacter	78	88809	0.000878289
	Bacteria	Proteobacteria	Alphaproteobacteria	Rhizobiales	Bartonellaceae	Bartonella	76	88809	0.000855769
	Bacteria	Proteobacteria	Alphaproteobacteria	Rhizobiales	Rhizobiaceae	Candidatus Liberibacter	75	88809	0.000844509
	Bacteria	Proteobacteria	Gammaproteobacteria	Enterobacteriales	Enterobacteriaceae	Escherichia	75	88809	0.000844509
	Bacteria	Actinobacteria	Acidimicrobiia	Acidimicrobiales	Iamiaceae	Iamia	75	88809	0.000844509
	Bacteria	Planctomycetes	Planctomycetia	Gemmatales	Isosphaeraceae	Isosphaera	75	88809	0.000844509
	Bacteria	Bacteroidetes	Flavobacteriia	Flavobacteriales	Flavobacteriaceae	Psychroflexus	75	88809	0.000844509
	Bacteria	Chloroflexi	Anaerolineae	Anaerolineales	Anaerolinaceae	Bellilinea	73	88809	0.000821989
	Bacteria	Chlamydiae	Chlamydiia	Chlamydiales	Parachlamydiaceae	Candidatus Protochlamydia	73	88809	0.000821989
	Bacteria	Tenericutes	Mollicutes	Acholeplasmatales	Acholeplasmataceae	Acholeplasma	70	88809	0.000788208
	Bacteria	Thermi	Deinococci	Deinococcales	Deinococcaceae	Deinococcus	70	88809	0.000788208
	Bacteria	Proteobacteria	Alphaproteobacteria	Rhodobacterales	Hyphomonadaceae	Hyphomonas	69	88809	0.000776948
	Bacteria	Proteobacteria	Betaproteobacteria	Burkholderiales	Comamonadaceae	Rhodoferax	69	88809	0.000776948
	Bacteria	Proteobacteria	Alphaproteobacteria	Rhodospirillales	Rhodospirillaceae	Rhodospirillum	68	88809	0.000765688
	Bacteria	Proteobacteria	Gammaproteobacteria	Alteromonadales	Chromatiaceae	Alishewanella	67	88809	0.000754428
	Bacteria	Proteobacteria	Alphaproteobacteria	Rhodospirillales	Rhodospirillaceae	Rhodovibrio	67	88809	0.000754428
	Bacteria	Proteobacteria	Alphaproteobacteria	Caulobacterales	Caulobacteraceae	Phenylobacterium	65	88809	0.000731908
	Bacteria	Proteobacteria	Betaproteobacteria	Burkholderiales	Comamonadaceae	Ramlibacter	63	88809	0.000709388
	Bacteria	Proteobacteria	Deltaproteobacteria	Syntrophobacterales	Syntrophaceae	Desulfomonile	62	88809	0.000698127
	Bacteria	Proteobacteria	Alphaproteobacteria	Rhizobiales	Rhizobiaceae	Shinella	61	88809	0.000686867
	Bacteria	Proteobacteria	Betaproteobacteria	Rhodocyclales	Rhodocyclaceae	Thauera	61	88809	0.000686867
	Bacteria	Bacteroidetes	Flavobacteriia	Flavobacteriales	Flavobacteriaceae	Wautersiella	61	88809	0.000686867
	Bacteria	Proteobacteria	Deltaproteobacteria	Desulfovibrionales	Desulfonatronumaceae	Desulfonatronum	60	88809	0.000675607
	Bacteria	Actinobacteria	Actinobacteria	Actinomycetales	Cellulomonadaceae	Cellulomonas	59	88809	0.000664347
	Bacteria	Proteobacteria	Betaproteobacteria	Burkholderiales	Comamonadaceae	Methylibium	59	88809	0.000664347
	Bacteria	Proteobacteria	Betaproteobacteria	Burkholderiales	Oxalobacteraceae	Oxalobacter	59	88809	0.000664347
	Bacteria	Proteobacteria	Alphaproteobacteria	Rhodobacterales	Rhodobacteraceae	Phaeobacter	59	88809	0.000664347
	Bacteria	Proteobacteria	Alphaproteobacteria	Rhizobiales	Bradyrhizobiaceae	Bosea	58	88809	0.000653087
	Bacteria	Proteobacteria	Gammaproteobacteria	Pseudomonadales	Moraxellaceae	Psychrobacter	58	88809	0.000653087
	Bacteria	Proteobacteria	Deltaproteobacteria	Desulfovibrionales	Desulfomicrobiaceae	Desulfomicrobium	57	88809	0.000641827
	Bacteria	Proteobacteria	Gammaproteobacteria	Xanthomonadales	Sinobacteraceae	Steroidobacter	57	88809	0.000641827
	Bacteria	Proteobacteria	Gammaproteobacteria	Methylococcales	Crenotrichaceae	Crenothrix	56	88809	0.000630567
	Bacteria	Firmicutes	Bacilli	Lactobacillales	Lactobacillaceae	Pediococcus	56	88809	0.000630567
	Bacteria	Firmicutes	Clostridia	Clostridiales	Clostridiaceae	Tindallia	55	88809	0.000619307
	Bacteria	Proteobacteria	Betaproteobacteria	Burkholderiales	Comamonadaceae	Hydrogenophaga	54	88809	0.000608046
	Bacteria	Proteobacteria	Gammaproteobacteria	Chromatiales	Ectothiorhodospiraceae	Methylonatrum	54	88809	0.000608046
	Bacteria	Nitrospirae	Nitrospira	Nitrospirales	Thermodesulfovibrionaceae	Thermodesulfovibrio	54	88809	0.000608046
	Bacteria	Spirochaetes	Spirochaetes	Borreliales	Borreliaceae	Borrelia	53	88809	0.000596786
	Bacteria	Proteobacteria	Betaproteobacteria	Rhodocyclales	Rhodocyclaceae	Denitratisoma	53	88809	0.000596786
	Bacteria	Actinobacteria	Actinobacteria	Actinomycetales	Microbacteriaceae	Salinibacterium	53	88809	0.000596786
	Bacteria	Firmicutes	Clostridia	Clostridiales	Peptococcaceae	Sporotomaculum	53	88809	0.000596786
	Bacteria	Proteobacteria	Gammaproteobacteria	Xanthomonadales	Xanthomonadaceae	Stenotrophomonas	53	88809	0.000596786
	Bacteria	Proteobacteria	Alphaproteobacteria	Rhodospirillales	Acetobacteraceae	Roseomonas	52	88809	0.000585526
	Bacteria	Firmicutes	Clostridia	Thermoanaerobacterales	Thermoanaerobacteraceae	Tepidanaerobacter	52	88809	0.000585526
	Bacteria	Verrucomicrobia	Opitutae	Pelagicoccales	Pelagicoccaceae	Pelagicoccus	50	88809	0.000563006
	Bacteria	Proteobacteria	Gammaproteobacteria	Alteromonadales	Alteromonadaceae	Cellvibrio	48	88809	0.000540486
	Bacteria	Proteobacteria	Betaproteobacteria	Burkholderiales	Comamonadaceae	Limnohabitans	48	88809	0.000540486
	Bacteria	Actinobacteria	Actinobacteria	Actinomycetales	Micromonosporaceae	Micromonospora	47	88809	0.000529226
	Bacteria	Proteobacteria	Epsilonproteobacteria	Campylobacterales	Campylobacteraceae	Campylobacter	46	88809	0.000517966
	Bacteria	Proteobacteria	Alphaproteobacteria	Sphingomonadales	Sphingomonadaceae	Sphingopyxis	45	88809	0.000506705
	Bacteria	Firmicutes	Bacilli	Exiguobacterales	Exiguobacteraceae	Exiguobacterium	44	88809	0.000495445
	Bacteria	Proteobacteria	Alphaproteobacteria	Rhizobiales	Methylobacteriaceae	Methylobacterium	44	88809	0.000495445
	Bacteria	Actinobacteria	Actinobacteria	Actinomycetales	Actinosynnemataceae	Actinokineospora	43	88809	0.000484185
	Bacteria	Bacteroidetes	Sphingobacteriia	Sphingobacteriales	Rhodothermaceae	Rhodothermus	43	88809	0.000484185
	Bacteria	Firmicutes	Bacilli	Bacillales	Paenibacillaceae	Paenibacillus	42	88809	0.000472925
	Bacteria	Verrucomicrobia	Verrucomicrobiae	Verrucomicrobiales	Verrucomicrobiaceae	Rubritalea	42	88809	0.000472925
	Bacteria	Proteobacteria	Gammaproteobacteria	Alteromonadales	Shewanellaceae	Shewanella	41	88809	0.000461665
	Bacteria	Proteobacteria	Alphaproteobacteria	Rhizobiales	Rhizobiaceae	Agrobacterium	40	88809	0.000450405
	Bacteria	Proteobacteria	Epsilonproteobacteria	Campylobacterales	Helicobacteraceae	Helicobacter	40	88809	0.000450405
	Bacteria	Firmicutes	Bacilli	Bacillales	Planococcaceae	Lysinibacillus	40	88809	0.000450405
	Bacteria	Chlorobi	Chlorobia	Chlorobiales	Chlorobiaceae	Chlorobaculum	39	88809	0.000439145
	Bacteria	Firmicutes	Clostridia	Clostridiales	Veillonellaceae	Phascolarctobacterium	39	88809	0.000439145
	Bacteria	Proteobacteria	Gammaproteobacteria	Aeromonadales	Aeromonadaceae	Tolumonas	38	88809	0.000427885
	Bacteria	Actinobacteria	Nitriliruptoria	Euzebyales	Euzebyaceae	Euzebya	37	88809	0.000416624
	Bacteria	Gemmatimonadetes	Gemmatimonadetes	Gemmatimonadales	Gemmatimonadaceae	Gemmatimonas	37	88809	0.000416624
	Bacteria	Firmicutes	Clostridia	Clostridiales	Heliobacteriaceae	Heliorestis	37	88809	0.000416624
	Bacteria	Actinobacteria	Actinobacteria	Actinomycetales	Microbacteriaceae	Microbacterium	37	88809	0.000416624
	Bacteria	Proteobacteria	Betaproteobacteria	Neisseriales	Neisseriaceae	Neisseria	37	88809	0.000416624
	Bacteria	Actinobacteria	Actinobacteria	Actinomycetales	Actinopolysporaceae	Actinopolyspora	36	88809	0.000405364
	Bacteria	Proteobacteria	Alphaproteobacteria	Rhizobiales	Methylocystaceae	Methylosinus	36	88809	0.000405364
	Bacteria	Proteobacteria	Epsilonproteobacteria	Campylobacterales	Campylobacteraceae	Sulfurospirillum	36	88809	0.000405364
	Bacteria	Proteobacteria	Betaproteobacteria	Neisseriales	Neisseriaceae	Vitreoscilla	36	88809	0.000405364
	Bacteria	Proteobacteria	Betaproteobacteria	Rhodocyclales	Rhodocyclaceae	Propionivibrio	35	88809	0.000394104
	Bacteria	Proteobacteria	Gammaproteobacteria	Thiotrichales	Piscirickettsiaceae	Thioalkalimicrobium	35	88809	0.000394104
	Bacteria	Firmicutes	Bacilli	Lactobacillales	Carnobacteriaceae	Trichococcus	35	88809	0.000394104
	Bacteria	Firmicutes	Bacilli	Bacillales	Staphylococcaceae	Macrococcus	34	88809	0.000382844
	Bacteria	Proteobacteria	Gammaproteobacteria	Enterobacteriales	Enterobacteriaceae	Serratia	34	88809	0.000382844
	Bacteria	Actinobacteria	Actinobacteria	Actinomycetales	Glycomycetaceae	Glycomyces	33	88809	0.000371584
	Bacteria	Actinobacteria	Actinobacteria	Actinomycetales	Pseudonocardiaceae	Pseudonocardia	33	88809	0.000371584
	Bacteria	Spirochaetes	Brachyspirae	Brachyspirales	Brachyspiraceae	Brachyspira	32	88809	0.000360324
	Bacteria	Proteobacteria	Gammaproteobacteria	Chromatiales	Ectothiorhodospiraceae	Halorhodospira	32	88809	0.000360324
	Bacteria	Proteobacteria	Gammaproteobacteria	Chromatiales	Chromatiaceae	Thiorhodococcus	32	88809	0.000360324
	Bacteria	Chloroflexi	Chloroflexi	Chloroflexales	Chloroflexaceae	Chloroflexus	31	88809	0.000349064
	Bacteria	Proteobacteria	Gammaproteobacteria	Xanthomonadales	Xanthomonadaceae	Dyella	31	88809	0.000349064
	Bacteria	Firmicutes	Clostridia	Clostridiales	Clostridiaceae	Natronincola	31	88809	0.000349064
	Bacteria	Firmicutes	Clostridia	Clostridiales	Ruminococcaceae	Faecalibacterium	30	88809	0.000337804
	Bacteria	Armatimonadetes	Fimbriimonadetes	Fimbriimonadales	Fimbriimonadaceae	Fimbriimonas	30	88809	0.000337804
	Bacteria	Proteobacteria	Gammaproteobacteria	Oceanospirillales	Litoricolaceae	Litoricola	30	88809	0.000337804
	Bacteria	Firmicutes	Clostridia	Clostridiales	Clostridiaceae	Acidaminobacter	29	88809	0.000326543
	Bacteria	Proteobacteria	Deltaproteobacteria	Syntrophobacterales	Desulfobacteraceae	Desulfosarcina	29	88809	0.000326543
	Bacteria	Proteobacteria	Gammaproteobacteria	Xanthomonadales	Xanthomonadaceae	Pseudoxanthomonas	29	88809	0.000326543
	Bacteria	Proteobacteria	Betaproteobacteria	Burkholderiales	Comamonadaceae	Alicycliphilus	28	88809	0.000315283
	Bacteria	Firmicutes	Clostridia	Clostridiales	Clostridiaceae	Anaerococcus	28	88809	0.000315283
	Bacteria	Proteobacteria	Betaproteobacteria	Gallionellales	Gallionellaceae	Gallionella	28	88809	0.000315283
	Bacteria	Actinobacteria	Actinobacteria	Actinomycetales	Propionibacteriaceae	Microlunatus	28	88809	0.000315283
	Bacteria	Proteobacteria	Gammaproteobacteria	Alteromonadales	Pseudoalteromonadaceae	Pseudoalteromonas	28	88809	0.000315283
	Bacteria	Proteobacteria	Alphaproteobacteria	Rhizobiales	Rhizobiaceae	Rhizobium	28	88809	0.000315283
	Bacteria	Firmicutes	Clostridia	Clostridiales	Ruminococcaceae	Ruminococcus	28	88809	0.000315283
	Bacteria	Actinobacteria	Actinobacteria	Actinomycetales	Sanguibacteraceae	Sanguibacter	28	88809	0.000315283
	Bacteria	Actinobacteria	Actinobacteria	Actinomycetales	Streptosporangiaceae	Streptosporangium	28	88809	0.000315283
	Bacteria	Actinobacteria	Actinobacteria	Actinomycetales	Pseudonocardiaceae	Amycolatopsis	27	88809	0.000304023
	Bacteria	Proteobacteria	Alphaproteobacteria	Rickettsiales	Anaplasmataceae	Ehrlichia	27	88809	0.000304023
	Bacteria	Proteobacteria	Betaproteobacteria	Rhodocyclales	Rhodocyclaceae	Azovibrio	26	88809	0.000292763
	Bacteria	Acidobacteria	Acidobacteria	Acidobacteriales	Acidobacteriaceae	Edaphobacter	26	88809	0.000292763
	Bacteria	Bacteroidetes	Bacteroidia	Bacteroidales	Prevotellaceae	Prevotella	26	88809	0.000292763
	Bacteria	Firmicutes	Clostridia	Coriobacteriales	Coriobacteriaceae	Collinsella	25	88809	0.000281503
	Bacteria	Actinobacteria	Actinobacteria	Actinomycetales	Dermatophilaceae	Dermatophilus	25	88809	0.000281503
	Bacteria	Proteobacteria	Gammaproteobacteria	Enterobacteriales	Enterobacteriaceae	Erwinia	25	88809	0.000281503
	Bacteria	Actinobacteria	Actinobacteria	Actinomycetales	Nocardioidaceae	Kribbella	25	88809	0.000281503
	Bacteria	Bacteroidetes	Flavobacteriia	Flavobacteriales	Flavobacteriaceae	Myroides	25	88809	0.000281503
	Bacteria	Firmicutes	Clostridia	Coriobacteriales	Coriobacteriaceae	Slackia	25	88809	0.000281503
	Bacteria	Actinobacteria	Actinobacteria	Actinomycetales	Streptomycetaceae	Streptomyces	25	88809	0.000281503
	Bacteria	Proteobacteria	Betaproteobacteria	Hydrogenophilales	Hydrogenophilaceae	Thiobacillus	25	88809	0.000281503
	Bacteria	Proteobacteria	Alphaproteobacteria	Rhodospirillales	Acetobacteraceae	Acidisphaera	24	88809	0.000270243
	Bacteria	Proteobacteria	Alphaproteobacteria	Rhizobiales	Xanthobacteraceae	Ancylobacter	24	88809	0.000270243
	Bacteria	Proteobacteria	Alphaproteobacteria	Caulobacterales	Caulobacteraceae	Asticcacaulis	24	88809	0.000270243
	Bacteria	Firmicutes	Clostridia	Clostridiales	Peptococcaceae	Pelotomaculum	24	88809	0.000270243
	Bacteria	Actinobacteria	Actinobacteria	Actinomycetales	Propionibacteriaceae	Luteococcus	23	88809	0.000258983
	Bacteria	Chloroflexi	Thermobacula	Thermobaculales	Thermobaculaceae	Thermobaculum	23	88809	0.000258983
	Bacteria	Verrucomicrobia	Opitutae	Puniceicoccales	Puniceicoccaceae	Coraliomargarita	22	88809	0.000247723
	Bacteria	Proteobacteria	Gammaproteobacteria	Xanthomonadales	Sinobacteraceae	Hydrocarboniphaga	22	88809	0.000247723
	Bacteria	Proteobacteria	Alphaproteobacteria	Rhizobiales	Bradyrhizobiaceae	Nitrobacter	22	88809	0.000247723
	Bacteria	Firmicutes	Clostridia	Clostridiales	Eubacteriaceae	Acetobacterium	21	88809	0.000236463
	Bacteria	Synergistetes	Synergistia	Synergistales	Dethiosulfovibrionaceae	Dethiosulfovibrio	21	88809	0.000236463
	Bacteria	Proteobacteria	Alphaproteobacteria	Rickettsiales	Anaplasmataceae	Neorickettsia	21	88809	0.000236463
	Bacteria	Proteobacteria	Alphaproteobacteria	Rhizobiales	Brucellaceae	Ochrobactrum	21	88809	0.000236463
	Bacteria	Firmicutes	Clostridia	Clostridiales	Clostridiaceae	Sarcina	21	88809	0.000236463
	Bacteria	Proteobacteria	Alphaproteobacteria	Rhodospirillales	Acetobacteraceae	Acidiphilium	20	88809	0.000225202
	Bacteria	Proteobacteria	Betaproteobacteria	Neisseriales	Neisseriaceae	Aquitalea	20	88809	0.000225202
	Bacteria	Armatimonadetes	Armatimonadia	Armatimonadales	Armatimonadaceae	Armatimonas	20	88809	0.000225202
	Bacteria	Proteobacteria	Alphaproteobacteria	Rhizobiales	Aurantimonadaceae	Aurantimonas	20	88809	0.000225202
	Bacteria	Proteobacteria	Gammaproteobacteria	Enterobacteriales	Enterobacteriaceae	Candidatus Blochmannia	20	88809	0.000225202
	Bacteria	Proteobacteria	Alphaproteobacteria	Rhizobiales	Beijerinckiaceae	Methylocella	20	88809	0.000225202
	Bacteria	Firmicutes	Clostridia	Clostridiales	Clostridiaceae	Sedimentibacter	20	88809	0.000225202
	Bacteria	Proteobacteria	Betaproteobacteria	Burkholderiales	Burkholderiaceae	Candidatus Glomeribacter	19	88809	0.000213942
	Bacteria	Proteobacteria	Gammaproteobacteria	Enterobacteriales	Enterobacteriaceae	Citrobacter	19	88809	0.000213942
	Bacteria	Proteobacteria	Alphaproteobacteria	Rhodospirillales	Rhodospirillaceae	Skermanella	19	88809	0.000213942
	Bacteria	Proteobacteria	Gammaproteobacteria	Xanthomonadales	Xanthomonadaceae	Thermomonas	19	88809	0.000213942
	Bacteria	Firmicutes	Bacilli	Lactobacillales	Enterococcaceae	Vagococcus	19	88809	0.000213942
	Bacteria	Proteobacteria	Alphaproteobacteria	Rhodospirillales	Acetobacteraceae	Acidisoma	18	88809	0.000202682
	Bacteria	Proteobacteria	Alphaproteobacteria	Rhizobiales	Bradyrhizobiaceae	Afipia	18	88809	0.000202682
	Bacteria	Actinobacteria	Actinobacteria	Actinomycetales	Microbacteriaceae	Agromyces	18	88809	0.000202682
	Bacteria	Firmicutes	Clostridia	Clostridiales	Peptococcaceae	Desulfurispora	18	88809	0.000202682
	Bacteria	Proteobacteria	Gammaproteobacteria	Chromatiales	Ectothiorhodospiraceae	Ectothiorhodospira	18	88809	0.000202682
	Bacteria	Actinobacteria	Acidimicrobiia	Acidimicrobiales	Acidimicrobiaceae	Ferrimicrobium	18	88809	0.000202682
	Bacteria	Proteobacteria	Gammaproteobacteria	Oceanospirillales	Oceanospirillaceae	Marinobacterium	18	88809	0.000202682
	Bacteria	Firmicutes	Clostridia	Thermoanaerobacterales	Thermoanaerobacteraceae	Ammonifex	17	88809	0.000191422
	Bacteria	Firmicutes	Clostridia	Natranaerobiales	Contubernalisaceae	Candidatus Contubernalis	17	88809	0.000191422
	Bacteria	Firmicutes	Clostridia	Clostridiales	Carboxydocellaceae	Carboxydocella	17	88809	0.000191422
	Bacteria	Proteobacteria	Deltaproteobacteria	Desulfuromonadales	Desulfuromonadaceae	Desulfuromusa	17	88809	0.000191422
	Bacteria	Bacteroidetes	Flavobacteriia	Flavobacteriales	Flavobacteriaceae	Gillisia	17	88809	0.000191422
	Bacteria	Actinobacteria	Actinobacteria	Actinomycetales	Intrasporangiaceae	Knoellia	17	88809	0.000191422
	Bacteria	Actinobacteria	Actinobacteria	Actinomycetales	Micrococcaceae	Kocuria	17	88809	0.000191422
	Bacteria	Proteobacteria	Alphaproteobacteria	Rhodobacterales	Rhodobacteraceae	Ruegeria	17	88809	0.000191422
	Bacteria	Proteobacteria	Betaproteobacteria	Thiobacterales	Thiobacteraceae	Thiobacter	17	88809	0.000191422
	Bacteria	Actinobacteria	Actinobacteria	Actinomycetales	Yaniellaceae	Yaniella	17	88809	0.000191422
	Bacteria	Proteobacteria	Betaproteobacteria	Burkholderiales	Alcaligenaceae	Achromobacter	16	88809	0.000180162
	Bacteria	Actinobacteria	Actinobacteria	Actinomycetales	Nocardioidaceae	Aeromicrobium	16	88809	0.000180162
	Bacteria	Actinobacteria	Actinobacteria	Actinomycetales	Micrococcaceae	Arthrobacter	16	88809	0.000180162
	Bacteria	Actinobacteria	Actinobacteria	Actinomycetales	Cellulomonadaceae	Demequina	16	88809	0.000180162
	Bacteria	Actinobacteria	Actinobacteria	Actinomycetales	Nocardiaceae	Nocardia	16	88809	0.000180162
	Bacteria	Proteobacteria	Gammaproteobacteria	Legionellales	Coxiellaceae	Rickettsiella	16	88809	0.000180162
	Bacteria	Proteobacteria	Alphaproteobacteria	Rhodospirillales	Rhodospirillaceae	Telmatospirillum	16	88809	0.000180162
	Bacteria	Firmicutes	Clostridia	Thermoanaerobacterales	Thermoanaerobacteraceae	Thermoanaerobacter	16	88809	0.000180162
	Bacteria	Proteobacteria	Gammaproteobacteria	Pseudomonadales	Moraxellaceae	Alkanindiges	15	88809	0.000168902
	Bacteria	Actinobacteria	Actinobacteria	Actinomycetales	Dermabacteraceae	Brachybacterium	15	88809	0.000168902
	Bacteria	Proteobacteria	Deltaproteobacteria	Desulfobacterales	Desulfobulbaceae	Desulfobulbus	15	88809	0.000168902
	Bacteria	Actinobacteria	Actinobacteria	Actinomycetales	Kineosporiaceae	Kineosporia	15	88809	0.000168902
	Bacteria	Proteobacteria	Gammaproteobacteria	Oceanospirillales	Halomonadaceae	Kushneria	15	88809	0.000168902
	Bacteria	Proteobacteria	Gammaproteobacteria	Methylococcales	Methylococcaceae	Methylomicrobium	15	88809	0.000168902
	Bacteria	Bacteroidetes	Bacteroidia	Bacteroidales	Porphyromonadaceae	Porphyromonas	15	88809	0.000168902
	Bacteria	Actinobacteria	Actinobacteria	Actinomycetales	Intrasporangiaceae	Tetrasphaera	15	88809	0.000168902
	Bacteria	Proteobacteria	Alphaproteobacteria	Rickettsiales	Rickettsiaceae	Wolbachia	15	88809	0.000168902
	Bacteria	Proteobacteria	Alphaproteobacteria	Rhizobiales	Xanthobacteraceae	Azorhizobium	14	88809	0.000157642
	Bacteria	Proteobacteria	Alphaproteobacteria	Rhizobiales	Xanthobacteraceae	Blastochloris	14	88809	0.000157642
	Bacteria	Synergistetes	Synergistia	Synergistales	Synergistaceae	Candidatus Tammella	14	88809	0.000157642
	Bacteria	Proteobacteria	Betaproteobacteria	Neisseriales	Neisseriaceae	Chromobacterium	14	88809	0.000157642
	Bacteria	Proteobacteria	Deltaproteobacteria	Syntrophobacterales	Syntrophobacteraceae	Desulfacinum	14	88809	0.000157642
	Bacteria	Firmicutes	Clostridia	Clostridiales	Peptococcaceae	Desulfotomaculum	14	88809	0.000157642
	Bacteria	Bacteroidetes	Flavobacteriia	Flavobacteriales	Flavobacteriaceae	Haloanella	14	88809	0.000157642
	Bacteria	Actinobacteria	Actinobacteria	Actinomycetales	Microbacteriaceae	Leucobacter	14	88809	0.000157642
	Bacteria	Proteobacteria	Gammaproteobacteria	Xanthomonadales	Xanthomonadaceae	Luteimonas	14	88809	0.000157642
	Bacteria	Thermotogae	Thermotogae	Thermotogales	Thermotogaceae	Marinitoga	14	88809	0.000157642
	Bacteria	Actinobacteria	Actinobacteria	Actinomycetales	Intrasporangiaceae	Phycicoccus	14	88809	0.000157642
	Bacteria	Proteobacteria	Gammaproteobacteria	Enterobacteriales	Enterobacteriaceae	Providencia	14	88809	0.000157642
	Bacteria	Verrucomicrobia	Spartobacteria	Chthoniobacterales	Chthoniobacteraceae	Candidatus Xiphinematobacter	13	88809	0.000146382
	Bacteria	Proteobacteria	Deltaproteobacteria	Desulfobacterales	Desulfobulbaceae	Desulforhopalus	13	88809	0.000146382
	Bacteria	Proteobacteria	Deltaproteobacteria	Desulfobacterales	Desulfobulbaceae	Desulfotalea	13	88809	0.000146382
	Bacteria	Proteobacteria	Alphaproteobacteria	Rhodobacterales	Rhodobacteraceae	Jannaschia	13	88809	0.000146382
	Bacteria	Firmicutes	Clostridia	Clostridiales	Lachnospiraceae	Johnsonella	13	88809	0.000146382
	Bacteria	Proteobacteria	Gammaproteobacteria	Chromatiales	Chromatiaceae	Nitrosococcus	13	88809	0.000146382
	Bacteria	Actinobacteria	Actinobacteria	Actinomycetales	Nocardiopsaceae	Nocardiopsis	13	88809	0.000146382
	Bacteria	Proteobacteria	Deltaproteobacteria	Desulfuromonadales	Pelobacteraceae	Pelobacter	13	88809	0.000146382
	Bacteria	Firmicutes	Clostridia	Clostridiales	Peptostreptococcaceae	Tepidibacter	13	88809	0.000146382
	Bacteria	Bacteroidetes	Flavobacteriia	Flavobacteriales	Flavobacteriaceae	Aquimarina	12	88809	0.000135121
	Bacteria	Proteobacteria	Deltaproteobacteria	Desulfobacterales	Desulfobulbaceae	Desulfocapsa	12	88809	0.000135121
	Bacteria	Proteobacteria	Deltaproteobacteria	Syntrophobacterales	Desulfobacteraceae	Desulfofrigus	12	88809	0.000135121
	Bacteria	Proteobacteria	Betaproteobacteria	Burkholderiales	Comamonadaceae	Hylemonella	12	88809	0.000135121
	Bacteria	Proteobacteria	Gammaproteobacteria	Alteromonadales	Alteromonadaceae	Microbulbifer	12	88809	0.000135121
	Bacteria	Actinobacteria	Actinobacteria	Actinomycetales	Streptomycetaceae	Streptacidiphilus	12	88809	0.000135121
	Bacteria	Proteobacteria	Betaproteobacteria	Burkholderiales	Comamonadaceae	Tepidimonas	12	88809	0.000135121
	Bacteria	Actinobacteria	Actinobacteria	Actinomycetales	Thermomonosporaceae	Actinomadura	11	88809	0.000123861
	Bacteria	Proteobacteria	Deltaproteobacteria	Bdellovibrionales	Bacteriovoracaceae	Bacteriovorax	11	88809	0.000123861
	Bacteria	Proteobacteria	Alphaproteobacteria	Rhizobiales	Phyllobacteriaceae	Chelativorans	11	88809	0.000123861
	Bacteria	Thermotogae	Thermotogae	Thermotogales	Thermotogaceae	Fervidobacterium	11	88809	0.000123861
	Bacteria	Proteobacteria	Betaproteobacteria	Rhodocyclales	Rhodocyclaceae	Hydrogenophilus	11	88809	0.000123861
	Bacteria	Proteobacteria	Alphaproteobacteria	Rhizobiales	Rhizobiaceae	Kaistia	11	88809	0.000123861
	Bacteria	Actinobacteria	Actinobacteria	Actinomycetales	Streptomycetaceae	Kitasatospora	11	88809	0.000123861
	Bacteria	Proteobacteria	Gammaproteobacteria	Oceanospirillales	Oceanospirillaceae	Oceanospirillum	11	88809	0.000123861
	Bacteria	Proteobacteria	Deltaproteobacteria	Syntrophobacterales	Syntrophobacteraceae	Syntrophobacter	11	88809	0.000123861
	Bacteria	Actinobacteria	Actinobacteria	Actinomycetales	Propionibacteriaceae	Tessaracoccus	11	88809	0.000123861
	Bacteria	Proteobacteria	Gammaproteobacteria	Thiohalorhabdales	Thiohalorhabdaceae	Thiohalorhabdus	11	88809	0.000123861
	Bacteria	Actinobacteria	Actinobacteria	Actinomycetales	Pseudonocardiaceae	Actinomycetospora	10	88809	0.000112601
	Bacteria	Firmicutes	Bacilli	Lactobacillales	Aerococcaceae	Aerococcus	10	88809	0.000112601
	Bacteria	Proteobacteria	Deltaproteobacteria	Syntrophobacterales	Desulfobacteraceae	Desulfobacter	10	88809	0.000112601
	Bacteria	Firmicutes	Clostridia	Clostridiales	Clostridiaceae	Finegoldia	10	88809	0.000112601
	Bacteria	Firmicutes	Bacilli	Bacillales	Bacillaceae	Lentibacillus	10	88809	0.000112601
	Bacteria	Verrucomicrobia	Verrucomicrobiae	Verrucomicrobiales	Verrucomicrobiaceae	Luteolibacter	10	88809	0.000112601
	Bacteria	Proteobacteria	Alphaproteobacteria	Rhodobacterales	Hyphomonadaceae	Maricaulis	10	88809	0.000112601
	Bacteria	Proteobacteria	Alphaproteobacteria	Rhodobacterales	Rhodobacteraceae	Rhodovulum	10	88809	0.000112601
	Bacteria	Firmicutes	Bacilli	Bacillales	Planococcaceae	Sporosarcina	10	88809	0.000112601
	Bacteria	Firmicutes	Clostridia	Thermoanaerobacterales	Thermovenabulum	Thermovenabulum	10	88809	0.000112601
	Bacteria	Thermi	Deinococci	Thermales	Thermaceae	Thermus	10	88809	0.000112601
	Bacteria	Firmicutes	Bacilli	Bacillales	Bacillaceae	Virgibacillus	10	88809	0.000112601
	Bacteria	Firmicutes	Bacilli	Bacillales	Planococcaceae	Viridibacillus	10	88809	0.000112601
	Bacteria	Bacteroidetes	Sphingobacteriia	Sphingobacteriales	Saprospiraceae	Aureispira	9	88809	0.000101341
	Bacteria	Actinobacteria	Actinobacteria	Actinomycetales	Dietziaceae	Dietzia	9	88809	0.000101341
	Bacteria	Proteobacteria	Alphaproteobacteria	Rhodospirillales	Rhodospirillaceae	Inquilinus	9	88809	0.000101341
	Bacteria	Thermotogae	Thermotogae	Thermotogales	Thermotogaceae	Kosmotoga	9	88809	0.000101341
	Bacteria	Proteobacteria	Gammaproteobacteria	Thiotrichales	Piscirickettsiaceae	Methylophaga	9	88809	0.000101341
	Bacteria	Chloroflexi	Anaerolineae	Anaerolineales	Anaerolinaceae	Anaerolinea	8	88809	9.0081e-05
	Bacteria	Bacteroidetes	Sphingobacteriia	Sphingobacteriales	Flammeovirgaceae	Flammeovirga	8	88809	9.0081e-05
	Bacteria	Actinobacteria	Actinobacteria	Actinomycetales	Nocardioidaceae	Friedmanniella	8	88809	9.0081e-05
	Bacteria	Fusobacteria	Fusobacteria	Fusobacteriales	Fusobacteriaceae	Fusobacterium	8	88809	9.0081e-05
	Bacteria	Proteobacteria	Gammaproteobacteria	Thiotrichales	Thiotrichaceae	Leucothrix	8	88809	9.0081e-05
	Bacteria	Bacteroidetes	Bacteroidia	Bacteroidales	Odoribacteraceae	Odoribacter	8	88809	9.0081e-05
	Bacteria	Proteobacteria	Betaproteobacteria	Burkholderiales	Oxalobacteraceae	Ralstonia	8	88809	9.0081e-05
	Bacteria	Proteobacteria	Betaproteobacteria	Burkholderiales	Alcaligenaceae	Sutterella	8	88809	9.0081e-05
	Bacteria	Firmicutes	Clostridia	Clostridiales	Syntrophomonadaceae	Syntrophomonas	8	88809	9.0081e-05
	Bacteria	Chlamydiae	Chlamydiia	Chlamydiales	Waddliaceae	Waddlia	8	88809	9.0081e-05
	Bacteria	Proteobacteria	Alphaproteobacteria	Rhizobiales	Phyllobacteriaceae	Aminobacter	7	88809	7.88208e-05
	Bacteria	Proteobacteria	Betaproteobacteria	Burkholderiales	Comamonadaceae	Aquabacterium	7	88809	7.88208e-05
	Bacteria	Actinobacteria	Actinobacteria	Actinomycetales	Dermacoccaceae	Dermacoccus	7	88809	7.88208e-05
	Bacteria	Proteobacteria	Deltaproteobacteria	Desulfovibrionales	Desulfohalobiaceae	Desulfonauticus	7	88809	7.88208e-05
	Bacteria	Firmicutes	Clostridia	Coriobacteriales	Coriobacteriaceae	Eggerthella	7	88809	7.88208e-05
	Bacteria	Proteobacteria	Gammaproteobacteria	Alteromonadales	Ferrimonadaceae	Ferrimonas	7	88809	7.88208e-05
	Bacteria	Bacteroidetes	Flavobacteriia	Flavobacteriales	Flavobacteriaceae	Kaistella	7	88809	7.88208e-05
	Bacteria	Proteobacteria	Gammaproteobacteria	Xanthomonadales	Xanthomonadaceae	Lysobacter	7	88809	7.88208e-05
	Bacteria	Firmicutes	Bacilli	Bacillales	Thermoactinomycetaceae	Planifilum	7	88809	7.88208e-05
	Bacteria	Firmicutes	Clostridia	Clostridiales	Veillonellaceae	Selenomonas	7	88809	7.88208e-05
	Bacteria	Firmicutes	Bacilli	Thermicanales	Thermicanaceae	Thermicanus	7	88809	7.88208e-05
	Bacteria	Actinobacteria	Actinobacteria	Actinomycetales	Actinomycetaceae	Arcanobacterium	6	88809	6.75607e-05
	Bacteria	Proteobacteria	Alphaproteobacteria	Caulobacterales	Caulobacteraceae	Brevundimonas	6	88809	6.75607e-05
	Bacteria	Proteobacteria	Deltaproteobacteria	Entotheonellales	Entotheonellaceae	Candidatus Entotheonella	6	88809	6.75607e-05
	Bacteria	Proteobacteria	Gammaproteobacteria	Thiotrichales	Piscirickettsiaceae	Cycloclasticus	6	88809	6.75607e-05
	Bacteria	Actinobacteria	Actinobacteria	Actinomycetales	Micromonosporaceae	Dactylosporangium	6	88809	6.75607e-05
	Bacteria	Firmicutes	Clostridia	Clostridiales	Peptococcaceae	Desulfosporosinus	6	88809	6.75607e-05
	Bacteria	Bacteroidetes	Bacteroidia	Bacteroidales	Porphyromonadaceae	Dysgonomonas	6	88809	6.75607e-05
	Bacteria	Firmicutes	Clostridia	Clostridiales	Clostridiaceae	Fusibacter	6	88809	6.75607e-05
	Bacteria	Firmicutes	Clostridia	Clostridiales	Lachnospiraceae	Lachnospira	6	88809	6.75607e-05
	Bacteria	Spirochaetes	Leptospirae	Leptospirales	Leptospiraceae	Leptospira	6	88809	6.75607e-05
	Bacteria	Fusobacteria	Fusobacteria	Fusobacteriales	Leptotrichiaceae	Leptotrichia	6	88809	6.75607e-05
	Bacteria	Proteobacteria	Gammaproteobacteria	Chromatiales	Chromatiaceae	Marichromatium	6	88809	6.75607e-05
	Bacteria	Proteobacteria	Alphaproteobacteria	Rhizobiales	Aurantimonadaceae	Martelella	6	88809	6.75607e-05
	Bacteria	Cyanobacteria	Oscillatoriophycideae	Chroococcales	Phormidiaceae	Microcoleus	6	88809	6.75607e-05
	Bacteria	Bacteroidetes	Sphingobacteriia	Sphingobacteriales	Flexibacteraceae	Pontibacter	6	88809	6.75607e-05
	Bacteria	Spirochaetes	Spirochaetes	Sphaerochaetales	Sphaerochaetaceae	Sphaerochaeta	6	88809	6.75607e-05
	Bacteria	Bacteroidetes	Sphingobacteriia	Sphingobacteriales	Flexibacteraceae	Spirosoma	6	88809	6.75607e-05
	Bacteria	Actinobacteria	Actinobacteria	Actinomycetales	Sporichthyaceae	Sporichthya	6	88809	6.75607e-05
	Bacteria	Synergistetes	Synergistia	Synergistales	Synergistaceae	Synergistes	6	88809	6.75607e-05
	Bacteria	Proteobacteria	Gammaproteobacteria	Chromatiales	Ectothiorhodospiraceae	Thiorhodospira	6	88809	6.75607e-05
	Bacteria	Proteobacteria	Gammaproteobacteria	Enterobacteriales	Enterobacteriaceae	Trabulsiella	6	88809	6.75607e-05
	Bacteria	Actinobacteria	Actinobacteria	Actinomycetales	Tsukamurellaceae	Tsukamurella	6	88809	6.75607e-05
	Bacteria	Firmicutes	Clostridia	Clostridiales	Veillonellaceae	Veillonella	6	88809	6.75607e-05
	Bacteria	Actinobacteria	Actinobacteria	Actinomycetales	Micromonosporaceae	Actinoplanes	5	88809	5.63006e-05
	Bacteria	Cyanobacteria	Synechococcophycideae	Pseudanabaenales	Pseudanabaenaceae	Arthronema	5	88809	5.63006e-05
	Bacteria	Firmicutes	Bacilli	Bacillales	Listeriaceae	Brochothrix	5	88809	5.63006e-05
	Bacteria	Proteobacteria	Gammaproteobacteria	Alteromonadales	Alteromonadaceae	Candidatus Endobugula	5	88809	5.63006e-05
	Bacteria	Chlamydiae	Chlamydiia	Chlamydiales	Rhabdochlamydiaceae	Candidatus Rhabdochlamydia	5	88809	5.63006e-05
	Bacteria	Proteobacteria	Deltaproteobacteria	Syntrophobacterales	Desulfobacteraceae	Desulfofaba	5	88809	5.63006e-05
	Bacteria	Cyanobacteria	Nostocophycideae	Nostocales	Nostocaceae	Dolichospermum	5	88809	5.63006e-05
	Bacteria	Bacteroidetes	Sphingobacteriia	Sphingobacteriales	Ekhidnaceae	Fulvivirga	5	88809	5.63006e-05
	Bacteria	Firmicutes	Clostridia	Halanaerobiales	Halanaerobiaceae	Halanaerobium	5	88809	5.63006e-05
	Bacteria	Proteobacteria	Gammaproteobacteria	Alteromonadales	Alteromonadaceae	Marinobacter	5	88809	5.63006e-05
	Bacteria	Proteobacteria	Gammaproteobacteria	Oceanospirillales	Oceanospirillaceae	Marinospirillum	5	88809	5.63006e-05
	Bacteria	Proteobacteria	Betaproteobacteria	Neisseriales	Neisseriaceae	Microvirgula	5	88809	5.63006e-05
	Bacteria	Bacteroidetes	Sphingobacteriia	Sphingobacteriales	Sphingobacteriaceae	Parapedobacter	5	88809	5.63006e-05
	Bacteria	Thermotogae	Thermotogae	Thermotogales	Thermotogaceae	Petrotoga	5	88809	5.63006e-05
	Bacteria	Proteobacteria	Betaproteobacteria	Burkholderiales	Comamonadaceae	Polaromonas	5	88809	5.63006e-05
	Bacteria	Firmicutes	Clostridia	Clostridiales	Lachnospiraceae	Pseudobutyrivibrio	5	88809	5.63006e-05
	Bacteria	Proteobacteria	Alphaproteobacteria	Rhodobacterales	Rhodobacteraceae	Rhodobaca	5	88809	5.63006e-05
	Bacteria	Proteobacteria	Alphaproteobacteria	Rhodobacterales	Rhodobacteraceae	Roseivivax	5	88809	5.63006e-05
	Bacteria	Proteobacteria	Gammaproteobacteria	Oceanospirillales	Saccharospirillaceae	Saccharospirillum	5	88809	5.63006e-05
	Bacteria	Proteobacteria	Alphaproteobacteria	Rhizobiales	Rhizobiaceae	Sinorhizobium	5	88809	5.63006e-05
	Bacteria	Proteobacteria	Betaproteobacteria	Rhodocyclales	Rhodocyclaceae	Sterolibacterium	5	88809	5.63006e-05
	Bacteria	Firmicutes	Clostridia	Clostridiales	Sulfobacillaceae	Sulfobacillus	5	88809	5.63006e-05
	Bacteria	Firmicutes	Bacilli	Lactobacillales	Enterococcaceae	Tetragenococcus	5	88809	5.63006e-05
	Bacteria	Thermodesulfobacteria	Thermodesulfobacteria	Thermodesulfobacteriales	Thermodesulfobacteriaceae	Thermodesulfatator	5	88809	5.63006e-05
	Bacteria	Proteobacteria	Gammaproteobacteria	Chromatiales	Ectothiorhodospiraceae	Thioalkalivibrio	5	88809	5.63006e-05
	Bacteria	Proteobacteria	Gammaproteobacteria	Chromatiales	Chromatiaceae	Thiocystis	5	88809	5.63006e-05
	Bacteria	Proteobacteria	Gammaproteobacteria	Vibrionales	Vibrionaceae	Vibrio	5	88809	5.63006e-05
	Bacteria	Proteobacteria	Gammaproteobacteria	Xanthomonadales	Xanthomonadaceae	Xanthomonas	5	88809	5.63006e-05
	Bacteria	Actinobacteria	Actinobacteria	Actinomycetales	Microbacteriaceae	Agrococcus	4	88809	4.50405e-05
	Bacteria	Verrucomicrobia	Verrucomicrobiae	Verrucomicrobiales	Verrucomicrobiaceae	Akkermansia	4	88809	4.50405e-05
	Bacteria	Firmicutes	Bacilli	Bacillales	Bacillaceae	Alkalibacillus	4	88809	4.50405e-05
	Bacteria	Proteobacteria	Betaproteobacteria	Rhodocyclales	Rhodocyclaceae	Azoarcus	4	88809	4.50405e-05
	Bacteria	Actinobacteria	Actinobacteria	Actinomycetales	Brevibacteriaceae	Brevibacterium	4	88809	4.50405e-05
	Bacteria	Firmicutes	Clostridia	Thermoanaerobacterales	Thermoanaerobacteraceae	Caldanaerobacter	4	88809	4.50405e-05
	Bacteria	Proteobacteria	Alphaproteobacteria	Rhizobiales	Beijerinckiaceae	Chelatococcus	4	88809	4.50405e-05
	Bacteria	Proteobacteria	Alphaproteobacteria	Rhizobiales	Phyllobacteriaceae	Defluvibacter	4	88809	4.50405e-05
	Bacteria	Proteobacteria	Betaproteobacteria	Burkholderiales	Comamonadaceae	Delftia	4	88809	4.50405e-05
	Bacteria	Bacteroidetes	Sphingobacteriia	Sphingobacteriales	Flexibacteraceae	Flectobacillus	4	88809	4.50405e-05
	Bacteria	Firmicutes	Bacilli	Lactobacillales	Leuconostocaceae	Fructobacillus	4	88809	4.50405e-05
	Bacteria	Bacteroidetes	Flavobacteriia	Flavobacteriales	Flavobacteriaceae	Gramella	4	88809	4.50405e-05
	Bacteria	Firmicutes	Bacilli	Lactobacillales	Carnobacteriaceae	Granulicatella	4	88809	4.50405e-05
	Bacteria	Acidobacteria	Acidobacteria	Acidobacteriales	Acidobacteriaceae	Granulicella	4	88809	4.50405e-05
	Bacteria	Proteobacteria	Betaproteobacteria	Burkholderiales	Oxalobacteraceae	Herbaspirillum	4	88809	4.50405e-05
	Bacteria	Proteobacteria	Betaproteobacteria	Burkholderiales	Comamonadaceae	Limnobacter	4	88809	4.50405e-05
	Archaea	Euryarchaeota	Methanomicrobia	Methanosarcinales	Methanosaetaceae	Methanosaeta	4	88809	4.50405e-05
	Bacteria	Proteobacteria	Betaproteobacteria	Burkholderiales	Comamonadaceae	Mitsuaria	4	88809	4.50405e-05
	Bacteria	Bacteroidetes	Bacteroidia	Bacteroidales	Paraprevotellaceae	Paraprevotella	4	88809	4.50405e-05
	Bacteria	Proteobacteria	Alphaproteobacteria	Rhizobiales	Hyphomicrobiaceae	Parvibaculum	4	88809	4.50405e-05
	Bacteria	Actinobacteria	Actinobacteria	Actinomycetales	Micromonosporaceae	Pilimelia	4	88809	4.50405e-05
	Bacteria	Firmicutes	Bacilli	Bacillales	Planococcaceae	Planococcus	4	88809	4.50405e-05
	Bacteria	Proteobacteria	Gammaproteobacteria	Enterobacteriales	Enterobacteriaceae	Plesiomonas	4	88809	4.50405e-05
	Bacteria	Fusobacteria	Fusobacteria	Fusobacteriales	Fusobacteriaceae	Propionigenium	4	88809	4.50405e-05
	Bacteria	Proteobacteria	Alphaproteobacteria	Rhizobiales	Phyllobacteriaceae	Pseudaminobacter	4	88809	4.50405e-05
	Bacteria	Proteobacteria	Betaproteobacteria	Neisseriales	Neisseriaceae	Stenoxybacter	4	88809	4.50405e-05
	Bacteria	Proteobacteria	Gammaproteobacteria	Alteromonadales	Alteromonadaceae	Teredinibacter	4	88809	4.50405e-05
	Bacteria	Proteobacteria	Alphaproteobacteria	Rhizobiales	Xanthobacteraceae	Xanthobacter	4	88809	4.50405e-05
	Bacteria	Firmicutes	Bacilli	Lactobacillales	Aerococcaceae	Abiotrophia	3	88809	3.37804e-05
	Bacteria	Proteobacteria	Alphaproteobacteria	Rhodospirillales	Acetobacteraceae	Acidocella	3	88809	3.37804e-05
	Bacteria	Actinobacteria	Actinobacteria	Actinomycetales	Nocardioidaceae	Actinopolymorpha	3	88809	3.37804e-05
	Bacteria	Proteobacteria	Gammaproteobacteria	Oceanospirillales	Oceanospirillaceae	Amphritea	3	88809	3.37804e-05
	Bacteria	Firmicutes	Clostridia	Natranaerobiales	Anaerobrancaceae	Anaerobranca	3	88809	3.37804e-05
	Bacteria	Firmicutes	Clostridia	Clostridiales	Ruminococcaceae	Anaerofilum	3	88809	3.37804e-05
	Bacteria	Firmicutes	Bacilli	Bacillales	Bacillaceae	Anoxybacillus	3	88809	3.37804e-05
	Bacteria	Proteobacteria	Gammaproteobacteria	Xanthomonadales	Xanthomonadaceae	Arenimonas	3	88809	3.37804e-05
	Bacteria	Acidobacteria	Acidobacteria	Acidobacteriales	Koribacteraceae	Candidatus Koribacter	3	88809	3.37804e-05
	Bacteria	Deferribacteres	Deferribacteres	Deferribacterales	Deferribacteraceae	Deferribacter	3	88809	3.37804e-05
	Bacteria	Chrysiogenetes	Chrysiogenetes	Chrysiogenales	Chrysiogenaceae	Desulfurispirillum	3	88809	3.37804e-05
	Bacteria	Proteobacteria	Betaproteobacteria	Neisseriales	Neisseriaceae	Eikenella	3	88809	3.37804e-05
	Bacteria	Proteobacteria	Alphaproteobacteria	Sphingomonadales	Erythrobacteraceae	Erythrobacter	3	88809	3.37804e-05
	Bacteria	Proteobacteria	Gammaproteobacteria	Alteromonadales	Alteromonadaceae	Glaciecola	3	88809	3.37804e-05
	Bacteria	Actinobacteria	Actinobacteria	Actinomycetales	Intrasporangiaceae	Janibacter	3	88809	3.37804e-05
	Bacteria	Proteobacteria	Alphaproteobacteria	Sphingomonadales	Sphingomonadaceae	Kaistobacter	3	88809	3.37804e-05
	Bacteria	Proteobacteria	Alphaproteobacteria	Rhodospirillales	Rhodospirillaceae	Magnetospirillum	3	88809	3.37804e-05
	Bacteria	Tenericutes	Mollicutes	Entomoplasmatales	Entomoplasmataceae	Mesoplasma	3	88809	3.37804e-05
	Bacteria	Proteobacteria	Betaproteobacteria	Methylophilales	Methylophilaceae	Methylobacillus	3	88809	3.37804e-05
	Bacteria	Firmicutes	Clostridia	Clostridiales	Veillonellaceae	Negativicoccus	3	88809	3.37804e-05
	Bacteria	Cyanobacteria	Nostocophycideae	Nostocales	Nostocaceae	Nostoc	3	88809	3.37804e-05
	Bacteria	Cyanobacteria	Oscillatoriophycideae	Chroococcales	Phormidiaceae	Oscillatoria	3	88809	3.37804e-05
	Bacteria	Proteobacteria	Betaproteobacteria	Burkholderiales	Oxalobacteraceae	Polynucleobacter	3	88809	3.37804e-05
	Bacteria	Firmicutes	Bacilli	Bacillales	Bacillaceae	Pontibacillus	3	88809	3.37804e-05
	Bacteria	Firmicutes	Clostridia	Clostridiales	Eubacteriaceae	Pseudoramibacter	3	88809	3.37804e-05
	Bacteria	Actinobacteria	Actinobacteria	Actinomycetales	Micrococcaceae	Rothia	3	88809	3.37804e-05
	Bacteria	Fusobacteria	Fusobacteria	Fusobacteriales	Leptotrichiaceae	Streptobacillus	3	88809	3.37804e-05
	Bacteria	Proteobacteria	Epsilonproteobacteria	Campylobacterales	Helicobacteraceae	Sulfurimonas	3	88809	3.37804e-05
	Bacteria	Firmicutes	Clostridia	Clostridiales	Symbiobacteriaceae	Symbiobacterium	3	88809	3.37804e-05
	Bacteria	Actinobacteria	Actinobacteria	Actinomycetales	Actinosynnemataceae	Actinoalloteichus	2	88809	2.25202e-05
	Bacteria	Proteobacteria	Gammaproteobacteria	Pasteurellales	Pasteurellaceae	Aggregatibacter	2	88809	2.25202e-05
	Bacteria	Firmicutes	Bacilli	Lactobacillales	Aerococcaceae	Alloiococcus	2	88809	2.25202e-05
	Bacteria	Synergistetes	Synergistia	Synergistales	Aminiphilaceae	Aminiphilus	2	88809	2.25202e-05
	Bacteria	Proteobacteria	Gammaproteobacteria	Legionellales	Coxiellaceae	Aquicella	2	88809	2.25202e-05
	Bacteria	Proteobacteria	Gammaproteobacteria	Enterobacteriales	Enterobacteriaceae	Arsenophonus	2	88809	2.25202e-05
	Bacteria	Proteobacteria	Alphaproteobacteria	Caulobacterales	Caulobacteraceae	Arthrospira	2	88809	2.25202e-05
	Bacteria	Proteobacteria	Gammaproteobacteria	Enterobacteriales	Enterobacteriaceae	Brenneria	2	88809	2.25202e-05
	Bacteria	Actinobacteria	Actinobacteria	Actinomycetales	Microbacteriaceae	Candidatus Rhodoluna	2	88809	2.25202e-05
	Bacteria	Firmicutes	Bacilli	Lactobacillales	Carnobacteriaceae	Carnobacterium	2	88809	2.25202e-05
	Bacteria	Actinobacteria	Actinobacteria	Actinomycetales	Catenulisporaceae	Catenulispora	2	88809	2.25202e-05
	Bacteria	Cyanobacteria	Oscillatoriophycideae	Chroococcales	Chroococcaceae	Chroococcus	2	88809	2.25202e-05
	Bacteria	Actinobacteria	Actinobacteria	Actinomycetales	Microbacteriaceae	Curtobacterium	2	88809	2.25202e-05
	Bacteria	Cyanobacteria	Oscillatoriophycideae	Chroococcales	Cyanobacteriaceae	Cyanobacterium	2	88809	2.25202e-05
	Bacteria	Proteobacteria	Deltaproteobacteria	Desulfuromonadales	Desulfuromonadaceae	Desulfuromonas	2	88809	2.25202e-05
	Bacteria	Proteobacteria	Betaproteobacteria	Burkholderiales	Comamonadaceae	Diaphorobacter	2	88809	2.25202e-05
	Bacteria	Firmicutes	Clostridia	Clostridiales	Lachnospiraceae	Dorea	2	88809	2.25202e-05
	Bacteria	Firmicutes	Erysipelotrichi	Erysipelotrichales	Erysipelotrichaceae	Erysipelothrix	2	88809	2.25202e-05
	Bacteria	Firmicutes	Bacilli	Gemellales	Gemellaceae	Gemella	2	88809	2.25202e-05
	Bacteria	Proteobacteria	Alphaproteobacteria	Rhodobacterales	Hyphomonadaceae	Hirschia	2	88809	2.25202e-05
	Bacteria	Firmicutes	Bacilli	Bacillales	Staphylococcaceae	Jeotgalicoccus	2	88809	2.25202e-05
	Bacteria	Actinobacteria	Actinobacteria	Actinomycetales	Actinosynnemataceae	Kutzneria	2	88809	2.25202e-05
	Bacteria	Actinobacteria	Actinobacteria	Actinomycetales	Micrococcaceae	Micrococcus	2	88809	2.25202e-05
	Bacteria	Proteobacteria	Gammaproteobacteria	Enterobacteriales	Enterobacteriaceae	Morganella	2	88809	2.25202e-05
	Bacteria	Bacteroidetes	Flavobacteriia	Flavobacteriales	Flavobacteriaceae	Muricauda	2	88809	2.25202e-05
	Bacteria	Proteobacteria	Alphaproteobacteria	Rhodospirillales	Rhodospirillaceae	Novispirillum	2	88809	2.25202e-05
	Bacteria	Firmicutes	Clostridia	Clostridiales	Lachnospiraceae	Oribacterium	2	88809	2.25202e-05
	Bacteria	Chlamydiae	Chlamydiia	Chlamydiales	Parachlamydiaceae	Parachlamydia	2	88809	2.25202e-05
	Bacteria	Firmicutes	Bacilli	Bacillales	Planococcaceae	Planomicrobium	2	88809	2.25202e-05
	Bacteria	Actinobacteria	Actinobacteria	Actinomycetales	Pseudonocardiaceae	Prauserella	2	88809	2.25202e-05
	Bacteria	Proteobacteria	Gammaproteobacteria	Enterobacteriales	Enterobacteriaceae	Proteus	2	88809	2.25202e-05
	Bacteria	Firmicutes	Clostridia	Clostridiales	Lachnospiraceae	Roseburia	2	88809	2.25202e-05
	Bacteria	Bacteroidetes	Sphingobacteriia	Sphingobacteriales	Rhodothermaceae	Salinibacter	2	88809	2.25202e-05
	Bacteria	Firmicutes	Bacilli	Bacillales	Staphylococcaceae	Salinicoccus	2	88809	2.25202e-05
	Bacteria	Actinobacteria	Actinobacteria	Actinomycetales	Intrasporangiaceae	Serinicoccus	2	88809	2.25202e-05
	Bacteria	Cyanobacteria	Oscillatoriophycideae	Chroococcales	Gomphosphaeriaceae	Snowella	2	88809	2.25202e-05
	Bacteria	Proteobacteria	Deltaproteobacteria	Myxococcales	Polyangiaceae	Sorangium	2	88809	2.25202e-05
	Bacteria	Firmicutes	Clostridia	Clostridiales	Clostridiaceae	Thermoanaerobacterium	2	88809	2.25202e-05
	Bacteria	Thermotogae	Thermotogae	Thermotogales	Thermotogaceae	Thermosipho	2	88809	2.25202e-05
	Bacteria	Actinobacteria	Actinobacteria	Actinomycetales	Micromonosporaceae	Virgisporangium	2	88809	2.25202e-05
	Bacteria	Actinobacteria	Actinobacteria	Actinomycetales	Thermomonosporaceae	Actinocorallia	1	88809	1.12601e-05
	Bacteria	Firmicutes	Clostridia	Coriobacteriales	Coriobacteriaceae	Adlercreutzia	1	88809	1.12601e-05
	Bacteria	Firmicutes	Clostridia	Clostridiales	Veillonellaceae	Anaeromusa	1	88809	1.12601e-05
	Bacteria	Firmicutes	Clostridia	Clostridiales	Lachnospiraceae	Anaerostipes	1	88809	1.12601e-05
	Bacteria	Bacteroidetes	Sphingobacteriia	Sphingobacteriales	Flexibacteraceae	Arcicella	1	88809	1.12601e-05
	Bacteria	Firmicutes	Clostridia	Coriobacteriales	Coriobacteriaceae	Atopobium	1	88809	1.12601e-05
	Bacteria	Proteobacteria	Gammaproteobacteria	Pseudomonadales	Pseudomonadaceae	Azomonas	1	88809	1.12601e-05
	Bacteria	Proteobacteria	Deltaproteobacteria	Desulfovibrionales	Desulfovibrionaceae	Bilophila	1	88809	1.12601e-05
	Bacteria	Caldiserica	Caldisericia	Caldisericales	Caldisericaceae	Caldisericum	1	88809	1.12601e-05
	Archaea	Euryarchaeota	Methanomicrobia	Methanomicrobiales	Methanoregulaceae	Candidatus Methanoregula	1	88809	1.12601e-05
	Bacteria	Proteobacteria	Gammaproteobacteria	Enterobacteriales	Enterobacteriaceae	Candidatus Regiella	1	88809	1.12601e-05
	Bacteria	Actinobacteria	Actinobacteria	Actinomycetales	Micromonosporaceae	Catellatospora	1	88809	1.12601e-05
	Bacteria	Actinobacteria	Actinobacteria	Actinomycetales	Promicromonosporaceae	Cellulosimicrobium	1	88809	1.12601e-05
	Bacteria	Verrucomicrobia	Opitutae	Cerasicoccales	Cerasicoccaceae	Cerasicoccus	1	88809	1.12601e-05
	Bacteria	Proteobacteria	Alphaproteobacteria	Sphingomonadales	Erythrobacteraceae	Citromicrobium	1	88809	1.12601e-05
	Bacteria	Actinobacteria	Actinobacteria	Actinomycetales	Actinosynnemataceae	Crossiella	1	88809	1.12601e-05
	Bacteria	Proteobacteria	Betaproteobacteria	Burkholderiales	Oxalobacteraceae	Cupriavidus	1	88809	1.12601e-05
	Bacteria	Proteobacteria	Betaproteobacteria	Burkholderiales	Alcaligenaceae	Denitrobacter	1	88809	1.12601e-05
	Bacteria	Actinobacteria	Actinobacteria	Actinomycetales	Dermabacteraceae	Dermabacter	1	88809	1.12601e-05
	Bacteria	Firmicutes	Bacilli	Lactobacillales	Carnobacteriaceae	Desemzia	1	88809	1.12601e-05
	Bacteria	Proteobacteria	Deltaproteobacteria	Desulfovibrionales	Desulfohalobiaceae	Desulfonatronovibrio	1	88809	1.12601e-05
	Bacteria	Firmicutes	Clostridia	Clostridiales	Veillonellaceae	Dialister	1	88809	1.12601e-05
	Bacteria	Firmicutes	Erysipelotrichi	Erysipelotrichales	Erysipelotrichaceae	Eubacterium	1	88809	1.12601e-05
	Bacteria	Fibrobacteres	Fibrobacteria	Fibrobacterales	Fibrobacteraceae	Fibrobacter	1	88809	1.12601e-05
	Bacteria	Proteobacteria	Gammaproteobacteria	Legionellales	Francisellaceae	Francisella	1	88809	1.12601e-05
	Bacteria	Proteobacteria	Gammaproteobacteria	Oceanospirillales	Hahellaceae	Hahella	1	88809	1.12601e-05
	Bacteria	Firmicutes	Erysipelotrichi	Erysipelotrichales	Erysipelotrichaceae	Holdemania	1	88809	1.12601e-05
	Bacteria	Cyanobacteria	Oscillatoriophycideae	Chroococcales	Phormidiaceae	Hydrocoleum	1	88809	1.12601e-05
	Bacteria	Actinobacteria	Actinobacteria	Actinomycetales	Actinosynnemataceae	Lentzea	1	88809	1.12601e-05
	Bacteria	Firmicutes	Bacilli	Bacillales	Listeriaceae	Listeria	1	88809	1.12601e-05
	Bacteria	Proteobacteria	Gammaproteobacteria	Pasteurellales	Pasteurellaceae	Mannheimia	1	88809	1.12601e-05
	Bacteria	Firmicutes	Bacilli	Bacillales	Bacillaceae	Marinococcus	1	88809	1.12601e-05
	Bacteria	Firmicutes	Bacilli	Lactobacillales	Enterococcaceae	Melissococcus	1	88809	1.12601e-05
	Archaea	Euryarchaeota	Methanobacteria	Methanobacteriales	Methanobacteriaceae	Methanobacterium	1	88809	1.12601e-05
	Bacteria	Proteobacteria	Alphaproteobacteria	Rhizobiales	Methylocystaceae	Methylopila	1	88809	1.12601e-05
	Bacteria	Cyanobacteria	Oscillatoriophycideae	Chroococcales	Microcystaceae	Microcystis	1	88809	1.12601e-05
	Viruses	DNA	Group II		Microviridae	Microvirus	1	88809	1.12601e-05
	Bacteria	Firmicutes	Clostridia	Clostridiales	Clostridiaceae	Mogibacterium	1	88809	1.12601e-05
	Bacteria	Firmicutes	Clostridia	Clostridiales	Lachnospiraceae	Moryella	1	88809	1.12601e-05
	Bacteria	Proteobacteria	Alphaproteobacteria	Rhodospirillales	Rhodospirillaceae	Nisaea	1	88809	1.12601e-05
	Bacteria	Proteobacteria	Gammaproteobacteria	Oceanospirillales	Oceanospirillaceae	Nitrincola	1	88809	1.12601e-05
	Bacteria	Proteobacteria	Betaproteobacteria	Nitrosomonadales	Nitrosomonadaceae	Nitrosovibrio	1	88809	1.12601e-05
	Bacteria	Chloroflexi	Chloroflexi	Chloroflexales	Oscillochloridaceae	Oscillochloris	1	88809	1.12601e-05
	Bacteria	Firmicutes	Bacilli	Bacillales	Planococcaceae	Paenisporosarcina	1	88809	1.12601e-05
	Bacteria	Actinobacteria	Actinobacteria	Actinomycetales	Actinomycetaceae	Parascardovia	1	88809	1.12601e-05
	Bacteria	Actinobacteria	Thermoleophilia	Solirubrobacterales	Patulibacteraceae	Patulibacter	1	88809	1.12601e-05
	Bacteria	Proteobacteria	Alphaproteobacteria	Rhizobiales	Methylocystaceae	Pleomorphomonas	1	88809	1.12601e-05
	Bacteria	Proteobacteria	Gammaproteobacteria	Alteromonadales	Idiomarinaceae	Pseudidiomarina	1	88809	1.12601e-05
	Bacteria	Proteobacteria	Gammaproteobacteria	Alteromonadales	Psychromonadaceae	Psychromonas	1	88809	1.12601e-05
	Bacteria	Proteobacteria	Alphaproteobacteria	Rhodospirillales	Rhodospirillaceae	Rhodothalassium	1	88809	1.12601e-05
	Bacteria	Actinobacteria	Actinobacteria	Actinomycetales	Pseudonocardiaceae	Saccharomonospora	1	88809	1.12601e-05
	Bacteria	Proteobacteria	Gammaproteobacteria	Vibrionales	Vibrionaceae	Salinivibrio	1	88809	1.12601e-05
	Bacteria	Fusobacteria	Fusobacteria	Fusobacteriales	Leptotrichiaceae	Sebaldella	1	88809	1.12601e-05
	Bacteria	Firmicutes	Bacilli	Bacillales	Bacillaceae	Sediminibacillus	1	88809	1.12601e-05
	Bacteria	Bacteroidetes	Sphingobacteriia	Sphingobacteriales	Chitinophagaceae	Sediminibacterium	1	88809	1.12601e-05
	Bacteria	Proteobacteria	Betaproteobacteria	Burkholderiales	Comamonadaceae	Simplicispira	1	88809	1.12601e-05
	Bacteria	Actinobacteria	Thermoleophilia	Solirubrobacterales	Solirubrobacteraceae	Solirubrobacter	1	88809	1.12601e-05
	Bacteria	Actinobacteria	Actinobacteria	Actinomycetales	Intrasporangiaceae	Terracoccus	1	88809	1.12601e-05
	Bacteria	Firmicutes	Clostridia	Thermoanaerobacterales	Thermoanaerobacteraceae	Thermacetogenium	1	88809	1.12601e-05
	Bacteria	Synergistetes	Synergistia	Synergistales	Synergistaceae	Thermococcus	1	88809	1.12601e-05
	Bacteria	Proteobacteria	Gammaproteobacteria	Enterobacteriales	Enterobacteriaceae	Yersinia	1	88809	1.12601e-05
	Bacteria	Bacteroidetes	Flavobacteriia	Flavobacteriales	Flavobacteriaceae	Zhouia	1	88809	1.12601e-05
	Bacteria	Bacteroidetes	Flavobacteriia	Flavobacteriales	Flavobacteriaceae	Zobellia	1	88809	1.12601e-05
	Bacteria	Proteobacteria	Alphaproteobacteria	Sphingomonadales	Sphingomonadaceae	Zymomonas	1	88809	1.12601e-05

## Sheet: Additional file S3
Additional file S3. Wolbachia(-) ovary microbiome, Replicate 3
	Kingdom	Phylum	Class	Order	Family	Genus	reads per genus	total reads	% reads per genus
	Bacteria	Proteobacteria	Alphaproteobacteria	Rhodospirillales	Acetobacteraceae	Acetobacter	12543	29870	0.41992
	Bacteria	Firmicutes	Bacilli	Lactobacillales	Lactobacillaceae	Lactobacillus	3610	29870	0.120857
	Bacteria	Proteobacteria	Gammaproteobacteria	Enterobacteriales	Enterobacteriaceae	Enterobacter	3310	29870	0.110814
	Bacteria	Actinobacteria	Actinobacteria	Actinomycetales	Propionibacteriaceae	Propionibacterium	1318	29870	0.0441245
	Bacteria	Firmicutes	Bacilli	Bacillales	Staphylococcaceae	Staphylococcus	1292	29870	0.0432541
	Bacteria	Actinobacteria	Actinobacteria	Actinomycetales	Corynebacteriaceae	Corynebacterium	866	29870	0.0289923
	Bacteria	Cyanobacteria	Nostocophycideae	Stigonematales	Rivulariaceae	Calothrix	674	29870	0.0225644
	Bacteria	Firmicutes	Bacilli	Bacillales	Paenibacillaceae	Paenibacillus	369	29870	0.0123535
	Bacteria	Proteobacteria	Gammaproteobacteria	Pseudomonadales	Moraxellaceae	Acinetobacter	348	29870	0.0116505
	Bacteria	Firmicutes	Clostridia	Clostridiales	Clostridiaceae	Finegoldia	315	29870	0.0105457
	Bacteria	Bacteroidetes	Bacteroidia	Bacteroidales	Bacteroidaceae	Bacteroides	269	29870	0.00900569
	Bacteria	Firmicutes	Bacilli	Lactobacillales	Streptococcaceae	Streptococcus	240	29870	0.00803482
	Bacteria	Firmicutes	Clostridia	Clostridiales	Clostridiaceae	Anaerococcus	213	29870	0.0071309
	Bacteria	Bacteroidetes	Bacteroidia	Bacteroidales	Prevotellaceae	Prevotella	189	29870	0.00632742
	Bacteria	Proteobacteria	Alphaproteobacteria	Rhodospirillales	Acetobacteraceae	Gluconobacter	180	29870	0.00602611
	Bacteria	Firmicutes	Bacilli	Bacillales	Bacillaceae	Bacillus	167	29870	0.00559089
	Bacteria	Firmicutes	Bacilli	Lactobacillales	Enterococcaceae	Enterococcus	164	29870	0.00549046
	Bacteria	Firmicutes	Bacilli	Lactobacillales	Leuconostocaceae	Leuconostoc	139	29870	0.0046535
	Bacteria	Proteobacteria	Betaproteobacteria	Burkholderiales	Comamonadaceae	Delftia	111	29870	0.0037161
	Bacteria	Proteobacteria	Gammaproteobacteria	Aeromonadales	Aeromonadaceae	Tolumonas	98	29870	0.00328088
	Bacteria	Firmicutes	Clostridia	Clostridiales	Clostridiaceae	Peptoniphilus	93	29870	0.00311349
	Bacteria	Verrucomicrobia	Opitutae	Pelagicoccales	Pelagicoccaceae	Pelagicoccus	91	29870	0.00304653
	Bacteria	Proteobacteria	Gammaproteobacteria	Pseudomonadales	Pseudomonadaceae	Pseudomonas	88	29870	0.0029461
	Bacteria	Bacteroidetes	Flavobacteriia	Flavobacteriales	Flavobacteriaceae	Flavobacterium	80	29870	0.00267827
	Bacteria	Proteobacteria	Alphaproteobacteria	Sphingomonadales	Sphingomonadaceae	Sphingobium	80	29870	0.00267827
	Bacteria	Firmicutes	Bacilli	Bacillales	Planococcaceae	Sporosarcina	80	29870	0.00267827
	Bacteria	Proteobacteria	Alphaproteobacteria	Caulobacterales	Caulobacteraceae	Phenylobacterium	72	29870	0.00241045
	Bacteria	Proteobacteria	Alphaproteobacteria	Rickettsiales	Rickettsiaceae	Wolbachia	67	29870	0.00224305
	Bacteria	Proteobacteria	Alphaproteobacteria	Rhodospirillales	Acetobacteraceae	Roseomonas	62	29870	0.00207566
	Bacteria	Bacteroidetes	Bacteroidia	Bacteroidales	Porphyromonadaceae	Parabacteroides	59	29870	0.00197523
	Bacteria	Actinobacteria	Actinobacteria	Actinomycetales	Micrococcaceae	Micrococcus	55	29870	0.00184131
	Bacteria	Proteobacteria	Alphaproteobacteria	Sphingomonadales	Sphingomonadaceae	Sphingomonas	55	29870	0.00184131
	Bacteria	Firmicutes	Clostridia	Clostridiales	Clostridiaceae	Clostridium	53	29870	0.00177436
	Bacteria	Firmicutes	Bacilli	Bacillales	Bacillaceae	Geobacillus	48	29870	0.00160696
	Bacteria	Bacteroidetes	Bacteroidia	Bacteroidales	Porphyromonadaceae	Dysgonomonas	45	29870	0.00150653
	Bacteria	Planctomycetes	Planctomycetia	Gemmatales	Isosphaeraceae	Singulisphaera	44	29870	0.00147305
	Bacteria	Chloroflexi	Chloroflexi	Roseiflexales	Kouleothrixaceae	Kouleothrix	41	29870	0.00137261
	Bacteria	Actinobacteria	Actinobacteria	Actinomycetales	Gordoniaceae	Gordonia	40	29870	0.00133914
	Bacteria	Proteobacteria	Alphaproteobacteria	Rhizobiales	Rhizobiaceae	Rhizobium	40	29870	0.00133914
	Bacteria	Proteobacteria	Alphaproteobacteria	Rhizobiales	Rhizobiaceae	Agrobacterium	38	29870	0.00127218
	Bacteria	Firmicutes	Clostridia	Clostridiales	Peptostreptococcaceae	Peptostreptococcus	38	29870	0.00127218
	Bacteria	Proteobacteria	Gammaproteobacteria	Aeromonadales	Succinivibrionaceae	Anaerobiospirillum	37	29870	0.0012387
	Bacteria	Proteobacteria	Betaproteobacteria	Burkholderiales	Oxalobacteraceae	Oxalobacter	37	29870	0.0012387
	Bacteria	Bacteroidetes	Bacteroidia	Bacteroidales	Paraprevotellaceae	Paraprevotella	37	29870	0.0012387
	Bacteria	Actinobacteria	Actinobacteria	Actinomycetales	Dermabacteraceae	Brachybacterium	36	29870	0.00120522
	Bacteria	Actinobacteria	Actinobacteria	Actinomycetales	Micromonosporaceae	Micromonospora	36	29870	0.00120522
	Bacteria	Firmicutes	Clostridia	Clostridiales	Ruminococcaceae	Faecalibacterium	35	29870	0.00117174
	Bacteria	Actinobacteria	Actinobacteria	Actinomycetales	Micrococcaceae	Kocuria	34	29870	0.00113827
	Bacteria	Proteobacteria	Betaproteobacteria	Burkholderiales	Comamonadaceae	Limnohabitans	34	29870	0.00113827
	Bacteria	Actinobacteria	Actinobacteria	Actinomycetales	Dietziaceae	Dietzia	33	29870	0.00110479
	Bacteria	Fusobacteria	Fusobacteria	Fusobacteriales	Fusobacteriaceae	Fusobacterium	33	29870	0.00110479
	Bacteria	Proteobacteria	Epsilonproteobacteria	Campylobacterales	Campylobacteraceae	Arcobacter	31	29870	0.00103783
	Bacteria	Actinobacteria	Actinobacteria	Actinomycetales	Actinomycetaceae	Parascardovia	31	29870	0.00103783
	Bacteria	Actinobacteria	Actinobacteria	Actinomycetales	Actinomycetaceae	Actinomyces	30	29870	0.00100435
	Bacteria	Bacteroidetes	Sphingobacteriia	Sphingobacteriales	Saprospiraceae	Lewinella	30	29870	0.00100435
	Bacteria	Proteobacteria	Alphaproteobacteria	Rhizobiales	Phyllobacteriaceae	Phyllobacterium	30	29870	0.00100435
	Bacteria	Bacteroidetes	Sphingobacteriia	Sphingobacteriales	Flexibacteraceae	Runella	30	29870	0.00100435
	Bacteria	Proteobacteria	Alphaproteobacteria	Rhodospirillales	Rhodospirillaceae	Azospirillum	29	29870	0.000970874
	Bacteria	Firmicutes	Bacilli	Bacillales	Paenibacillaceae	Cohnella	29	29870	0.000970874
	Bacteria	Verrucomicrobia	Verrucomicrobiae	Verrucomicrobiales	Verrucomicrobiaceae	Prosthecobacter	29	29870	0.000970874
	Bacteria	Chloroflexi	Anaerolineae	Anaerolineales	Anaerolinaceae	Anaerolinea	28	29870	0.000937395
	Bacteria	Proteobacteria	Alphaproteobacteria	Rhodobacterales	Rhodobacteraceae	Paracoccus	28	29870	0.000937395
	Bacteria	Proteobacteria	Gammaproteobacteria	Enterobacteriales	Enterobacteriaceae	Providencia	28	29870	0.000937395
	Bacteria	Firmicutes	Clostridia	Clostridiales	Lachnospiraceae	Blautia	27	29870	0.000903917
	Bacteria	Firmicutes	Erysipelotrichi	Erysipelotrichales	Coprobacillaceae	Catenibacterium	27	29870	0.000903917
	Bacteria	Firmicutes	Clostridia	Thermoanaerobacterales	Thermoanaerobacteraceae	Ammonifex	26	29870	0.000870439
	Bacteria	Actinobacteria	Rubrobacteria	Rubrobacterales	Rubrobacteraceae	Rubrobacter	26	29870	0.000870439
	Bacteria	Spirochaetes	Spirochaetes	Spirochaetales	Spirochaetaceae	Treponema	26	29870	0.000870439
	Bacteria	Firmicutes	Clostridia	Coriobacteriales	Coriobacteriaceae	Adlercreutzia	25	29870	0.00083696
	Archaea	Euryarchaeota	Methanobacteria	Methanobacteriales	Methanobacteriaceae	Methanobacterium	24	29870	0.000803482
	Bacteria	Firmicutes	Bacilli	Lactobacillales	Lactobacillaceae	Pediococcus	24	29870	0.000803482
	Bacteria	Firmicutes	Clostridia	Coriobacteriales	Coriobacteriaceae	Slackia	24	29870	0.000803482
	Bacteria	Proteobacteria	Betaproteobacteria	Burkholderiales	Oxalobacteraceae	Janthinobacterium	23	29870	0.000770003
	Bacteria	Proteobacteria	Deltaproteobacteria	Bdellovibrionales	Bdellovibrionaceae	Bdellovibrio	22	29870	0.000736525
	Bacteria	Firmicutes	Bacilli	Lactobacillales	Carnobacteriaceae	Desemzia	22	29870	0.000736525
	Bacteria	Proteobacteria	Deltaproteobacteria	Myxococcales	Nannocystaceae	Nannocystis	22	29870	0.000736525
	Bacteria	Actinobacteria	Actinobacteria	Actinomycetales	Pseudonocardiaceae	Saccharopolyspora	22	29870	0.000736525
	Bacteria	Firmicutes	Bacilli	Lactobacillales	Aerococcaceae	Alloiococcus	21	29870	0.000703047
	Bacteria	Proteobacteria	Alphaproteobacteria	Rhizobiales	Hyphomicrobiaceae	Hyphomicrobium	21	29870	0.000703047
	Bacteria	Proteobacteria	Betaproteobacteria	Burkholderiales	Comamonadaceae	Variovorax	21	29870	0.000703047
	Bacteria	Firmicutes	Clostridia	Clostridiales	Clostridiaceae	Alkaliphilus	20	29870	0.000669568
	Bacteria	Proteobacteria	Gammaproteobacteria	Alteromonadales	Ferrimonadaceae	Ferrimonas	20	29870	0.000669568
	Bacteria	Proteobacteria	Alphaproteobacteria	Rhodospirillales	Acetobacteraceae	Acidiphilium	19	29870	0.00063609
	Bacteria	Proteobacteria	Betaproteobacteria	Burkholderiales	Oxalobacteraceae	Herbaspirillum	19	29870	0.00063609
	Bacteria	Proteobacteria	Alphaproteobacteria	Rhizobiales	Methylobacteriaceae	Methylobacterium	19	29870	0.00063609
	Bacteria	Bacteroidetes	Flavobacteriia	Flavobacteriales	Flavobacteriaceae	Chryseobacterium	18	29870	0.000602611
	Bacteria	Proteobacteria	Gammaproteobacteria	Legionellales	Legionellaceae	Legionella	17	29870	0.000569133
	Bacteria	Actinobacteria	Actinobacteria	Actinomycetales	Actinomycetaceae	Mobiluncus	17	29870	0.000569133
	Bacteria	Proteobacteria	Alphaproteobacteria	Rhizobiales	Brucellaceae	Ochrobactrum	17	29870	0.000569133
	Bacteria	Bacteroidetes	Sphingobacteriia	Sphingobacteriales	Sphingobacteriaceae	Sphingobacterium	17	29870	0.000569133
	Bacteria	Firmicutes	Clostridia	Clostridiales	Lachnospiraceae	Moryella	16	29870	0.000535655
	Bacteria	Proteobacteria	Alphaproteobacteria	Rhodobacterales	Rhodobacteraceae	Rhodobacter	16	29870	0.000535655
	Bacteria	Proteobacteria	Gammaproteobacteria	Pseudomonadales	Moraxellaceae	Enhydrobacter	14	29870	0.000468698
	Bacteria	Actinobacteria	Actinobacteria	Actinomycetales	Mycobacteriaceae	Mycobacterium	14	29870	0.000468698
	Bacteria	Proteobacteria	Alphaproteobacteria	Rhodospirillales	Rhodospirillaceae	Oleomonas	14	29870	0.000468698
	Bacteria	Proteobacteria	Alphaproteobacteria	Rhodospirillales	Rhodospirillaceae	Rhodovibrio	14	29870	0.000468698
	Bacteria	Proteobacteria	Epsilonproteobacteria	Campylobacterales	Campylobacteraceae	Campylobacter	13	29870	0.000435219
	Bacteria	Actinobacteria	Actinobacteria	Actinomycetales	Microbacteriaceae	Candidatus Rhodoluna	13	29870	0.000435219
	Bacteria	Firmicutes	Clostridia	Coriobacteriales	Coriobacteriaceae	Collinsella	13	29870	0.000435219
	Bacteria	Actinobacteria	Actinobacteria	Actinomycetales	Micrococcaceae	Rothia	12	29870	0.000401741
	Bacteria	Tenericutes	Mollicutes	Acholeplasmatales	Acholeplasmataceae	Candidatus Phytoplasma	11	29870	0.000368262
	Bacteria	Bacteroidetes	Sphingobacteriia	Sphingobacteriales	Flexibacteraceae	Emticicia	11	29870	0.000368262
	Bacteria	Proteobacteria	Gammaproteobacteria	Xanthomonadales	Xanthomonadaceae	Thermomonas	11	29870	0.000368262
	Bacteria	Actinobacteria	Actinobacteria	Bifidobacteriales	Bifidobacteriaceae	Bifidobacterium	10	29870	0.000334784
	Bacteria	Spirochaetes	Brachyspirae	Brachyspirales	Brachyspiraceae	Brachyspira	10	29870	0.000334784
	Bacteria	Proteobacteria	Alphaproteobacteria	Rhizobiales	Rhizobiaceae	Candidatus Liberibacter	10	29870	0.000334784
	Bacteria	Proteobacteria	Deltaproteobacteria	Desulfovibrionales	Desulfovibrionaceae	Desulfovibrio	10	29870	0.000334784
	Bacteria	Proteobacteria	Betaproteobacteria	Burkholderiales	Comamonadaceae	Giesbergeria	10	29870	0.000334784
	Bacteria	Actinobacteria	Actinobacteria	Actinomycetales	Microbacteriaceae	Microbacterium	10	29870	0.000334784
	Bacteria	Proteobacteria	Betaproteobacteria	Burkholderiales	Comamonadaceae	Comamonas	9	29870	0.000301306
	Bacteria	Firmicutes	Clostridia	Clostridiales	Ruminococcaceae	Oscillospira	9	29870	0.000301306
	Bacteria	Bacteroidetes	Sphingobacteriia	Sphingobacteriales	Sphingobacteriaceae	Pedobacter	9	29870	0.000301306
	Bacteria	Proteobacteria	Alphaproteobacteria	Rhodospirillales	Rhodospirillaceae	Rhodospirillum	9	29870	0.000301306
	Bacteria	Proteobacteria	Deltaproteobacteria	Syntrophobacterales	Syntrophaceae	Smithella	9	29870	0.000301306
	Bacteria	Proteobacteria	Alphaproteobacteria	Rhizobiales	Xanthobacteraceae	Ancylobacter	8	29870	0.000267827
	Bacteria	Planctomycetes	Planctomycetia	Gemmatales	Gemmataceae	Gemmata	8	29870	0.000267827
	Bacteria	Proteobacteria	Gammaproteobacteria	Pasteurellales	Pasteurellaceae	Haemophilus	8	29870	0.000267827
	Viruses	DNA	Group II		Microviridae	Microvirus	8	29870	0.000267827
	Bacteria	Proteobacteria	Betaproteobacteria	Rhodocyclales	Rhodocyclaceae	Thauera	8	29870	0.000267827
	Bacteria	Actinobacteria	Actinobacteria	Actinomycetales	Microbacteriaceae	Agromyces	7	29870	0.000234349
	Bacteria	Verrucomicrobia	Spartobacteria	Chthoniobacterales	Chthoniobacteraceae	Chthoniobacter	7	29870	0.000234349
	Bacteria	Proteobacteria	Gammaproteobacteria	Enterobacteriales	Enterobacteriaceae	Klebsiella	7	29870	0.000234349
	Bacteria	Firmicutes	Clostridia	Clostridiales	Veillonellaceae	Negativicoccus	7	29870	0.000234349
	Bacteria	Proteobacteria	Betaproteobacteria	Burkholderiales	Comamonadaceae	Pelomonas	7	29870	0.000234349
	Bacteria	Bacteroidetes	Bacteroidia	Bacteroidales	Porphyromonadaceae	Porphyromonas	7	29870	0.000234349
	Bacteria	Proteobacteria	Betaproteobacteria	Burkholderiales	Comamonadaceae	Rhodoferax	7	29870	0.000234349
	Bacteria	Firmicutes	Clostridia	Clostridiales	Veillonellaceae	Selenomonas	7	29870	0.000234349
	Bacteria	Firmicutes	Clostridia	Clostridiales	Peptococcaceae	Sporotomaculum	7	29870	0.000234349
	Bacteria	Proteobacteria	Alphaproteobacteria	Rhodospirillales	Acetobacteraceae	Acidisoma	6	29870	0.00020087
	Bacteria	Proteobacteria	Alphaproteobacteria	Rhizobiales	Bradyrhizobiaceae	Bradyrhizobium	6	29870	0.00020087
	Bacteria	Proteobacteria	Alphaproteobacteria	Rhizobiales	Hyphomicrobiaceae	Devosia	6	29870	0.00020087
	Bacteria	Armatimonadetes	Fimbriimonadetes	Fimbriimonadales	Fimbriimonadaceae	Fimbriimonas	6	29870	0.00020087
	Bacteria	Proteobacteria	Betaproteobacteria	Gallionellales	Gallionellaceae	Gallionella	6	29870	0.00020087
	Bacteria	Proteobacteria	Gammaproteobacteria	Thiotrichales	Piscirickettsiaceae	Methylophaga	6	29870	0.00020087
	Bacteria	Actinobacteria	Actinobacteria	Actinomycetales	Streptomycetaceae	Streptomyces	6	29870	0.00020087
	Bacteria	Proteobacteria	Betaproteobacteria	Burkholderiales	Alcaligenaceae	Sutterella	6	29870	0.00020087
	Bacteria	Chloroflexi	Ktedonobacteria	Thermogemmatisporales	Thermogemmatisporaceae	Thermogemmatispora	6	29870	0.00020087
	Bacteria	Firmicutes	Bacilli	Lactobacillales	Aerococcaceae	Abiotrophia	5	29870	0.000167392
	Bacteria	Actinobacteria	Actinobacteria	Actinomycetales	Nocardioidaceae	Actinopolymorpha	5	29870	0.000167392
	Bacteria	Firmicutes	Bacilli	Lactobacillales	Aerococcaceae	Alkalibacterium	5	29870	0.000167392
	Bacteria	Proteobacteria	Betaproteobacteria	Burkholderiales	Burkholderiaceae	Burkholderia	5	29870	0.000167392
	Bacteria	Proteobacteria	Betaproteobacteria	Burkholderiales	Comamonadaceae	Curvibacter	5	29870	0.000167392
	Bacteria	Proteobacteria	Deltaproteobacteria	Desulfuromonadales	Desulfuromonadaceae	Desulfuromusa	5	29870	0.000167392
	Bacteria	Firmicutes	Clostridia	Clostridiales	Veillonellaceae	Dialister	5	29870	0.000167392
	Bacteria	Acidobacteria	Acidobacteria	Acidobacteriales	Acidobacteriaceae	Edaphobacter	5	29870	0.000167392
	Bacteria	Proteobacteria	Deltaproteobacteria	Myxococcales	Haliangiaceae	Haliangium	5	29870	0.000167392
	Bacteria	Firmicutes	Bacilli	Lactobacillales	Streptococcaceae	Lactococcus	5	29870	0.000167392
	Bacteria	Proteobacteria	Gammaproteobacteria	Oceanospirillales	Oceanospirillaceae	Marinospirillum	5	29870	0.000167392
	Bacteria	Verrucomicrobia	Pedosphaerae	Pedosphaerales	Pedosphaeraceae	Pedosphaera	5	29870	0.000167392
	Bacteria	Firmicutes	Clostridia	Clostridiales	Peptococcaceae	Pelotomaculum	5	29870	0.000167392
	Bacteria	Firmicutes	Bacilli	Bacillales	Thermoactinomycetaceae	Planifilum	5	29870	0.000167392
	Bacteria	Firmicutes	Clostridia	Clostridiales	Ruminococcaceae	Ruminococcus	5	29870	0.000167392
	Bacteria	Bacteroidetes	Sphingobacteriia	Sphingobacteriales	Chitinophagaceae	Segetibacter	5	29870	0.000167392
	Bacteria	Proteobacteria	Gammaproteobacteria	Alteromonadales	Shewanellaceae	Shewanella	5	29870	0.000167392
	Bacteria	Firmicutes	Bacilli	Lactobacillales	Enterococcaceae	Tetragenococcus	5	29870	0.000167392
	Bacteria	Firmicutes	Clostridia	Thermoanaerobacterales	Thermoanaerobacteraceae	Thermoanaerobacter	5	29870	0.000167392
	Bacteria	Proteobacteria	Betaproteobacteria	Neisseriales	Neisseriaceae	Vogesella	5	29870	0.000167392
	Bacteria	Actinobacteria	Acidimicrobiia	Acidimicrobiales	Acidimicrobiaceae	Acidimicrobium	4	29870	0.000133914
	Bacteria	Actinobacteria	Actinobacteria	Actinomycetales	Micromonosporaceae	Actinocatenispora	4	29870	0.000133914
	Bacteria	Actinobacteria	Actinobacteria	Actinomycetales	Micrococcaceae	Arthrobacter	4	29870	0.000133914
	Bacteria	Chloroflexi	Anaerolineae	Anaerolineales	Anaerolinaceae	Bellilinea	4	29870	0.000133914
	Bacteria	Firmicutes	Clostridia	Thermoanaerobacterales	Caldicellulosiruptoraceae	Caldicellulosiruptor	4	29870	0.000133914
	Bacteria	Verrucomicrobia	Methylacidiphilae	Methylacidiphilales	Methylacidiphilaceae	Candidatus Methylacidiphilum	4	29870	0.000133914
	Bacteria	Actinobacteria	Actinobacteria	Actinomycetales	Micromonosporaceae	Catellatospora	4	29870	0.000133914
	Bacteria	Actinobacteria	Actinobacteria	Actinomycetales	Cellulomonadaceae	Demequina	4	29870	0.000133914
	Bacteria	Firmicutes	Clostridia	Clostridiales	Heliobacteriaceae	Heliorestis	4	29870	0.000133914
	Bacteria	Proteobacteria	Gammaproteobacteria	Xanthomonadales	Sinobacteraceae	Hydrocarboniphaga	4	29870	0.000133914
	Bacteria	Planctomycetes	Planctomycetia	Gemmatales	Isosphaeraceae	Isosphaera	4	29870	0.000133914
	Bacteria	Firmicutes	Clostridia	Clostridiales	Lachnospiraceae	Lachnospira	4	29870	0.000133914
	Bacteria	Proteobacteria	Gammaproteobacteria	Chromatiales	Chromatiaceae	Nitrosococcus	4	29870	0.000133914
	Bacteria	Proteobacteria	Alphaproteobacteria	Sphingomonadales	Sphingomonadaceae	Novosphingobium	4	29870	0.000133914
	Bacteria	Proteobacteria	Alphaproteobacteria	Rickettsiales	Rickettsiaceae	Rickettsia	4	29870	0.000133914
	Bacteria	Proteobacteria	Alphaproteobacteria	Rhodospirillales	Rhodospirillaceae	Skermanella	4	29870	0.000133914
	Bacteria	Proteobacteria	Gammaproteobacteria	Thiotrichales	Thiotrichaceae	Thiothrix	4	29870	0.000133914
	Bacteria	Firmicutes	Bacilli	Bacillales	Bacillaceae	Alkalibacillus	3	29870	0.000100435
	Bacteria	Proteobacteria	Alphaproteobacteria	Rhodobacterales	Rhodobacteraceae	Amaricoccus	3	29870	0.000100435
	Bacteria	Synergistetes	Synergistia	Synergistales	Aminiphilaceae	Aminiphilus	3	29870	0.000100435
	Bacteria	Proteobacteria	Alphaproteobacteria	Caulobacterales	Caulobacteraceae	Arthrospira	3	29870	0.000100435
	Bacteria	Spirochaetes	Spirochaetes	Borreliales	Borreliaceae	Borrelia	3	29870	0.000100435
	Bacteria	Caldithrix	Caldithrixae	Caldithrixales	Caldithrixaceae	Caldithrix	3	29870	0.000100435
	Bacteria	Firmicutes	Clostridia	Clostridiales	Clostridiaceae	Caloramator	3	29870	0.000100435
	Bacteria	Proteobacteria	Gammaproteobacteria	Enterobacteriales	Enterobacteriaceae	Candidatus Blochmannia	3	29870	0.000100435
	Bacteria	Planctomycetes	Brocadiae	Brocadiales	Brocadiaceae	Candidatus Scalindua	3	29870	0.000100435
	Bacteria	Actinobacteria	Actinobacteria	Actinomycetales	Micromonosporaceae	Dactylosporangium	3	29870	0.000100435
	Bacteria	Proteobacteria	Gammaproteobacteria	Xanthomonadales	Xanthomonadaceae	Dokdonella	3	29870	0.000100435
	Bacteria	Bacteroidetes	Sphingobacteriia	Sphingobacteriales	Flexibacteraceae	Dyadobacter	3	29870	0.000100435
	Bacteria	Actinobacteria	Nitriliruptoria	Euzebyales	Euzebyaceae	Euzebya	3	29870	0.000100435
	Bacteria	Firmicutes	Clostridia	Halanaerobiales	Halanaerobiaceae	Halanaerobium	3	29870	0.000100435
	Bacteria	Cyanobacteria	Oscillatoriophycideae	Chroococcales	Phormidiaceae	Hydrocoleum	3	29870	0.000100435
	Bacteria	Proteobacteria	Betaproteobacteria	Burkholderiales	Comamonadaceae	Hydrogenophaga	3	29870	0.000100435
	Bacteria	Proteobacteria	Betaproteobacteria	Rhodocyclales	Rhodocyclaceae	Hydrogenophilus	3	29870	0.000100435
	Bacteria	Firmicutes	Clostridia	Clostridiales	Lachnospiraceae	Johnsonella	3	29870	0.000100435
	Bacteria	Cyanobacteria	Oscillatoriophycideae	Chroococcales	Phormidiaceae	Microcoleus	3	29870	0.000100435
	Bacteria	Actinobacteria	Actinobacteria	Actinomycetales	Microbacteriaceae	Mycetocola	3	29870	0.000100435
	Bacteria	Proteobacteria	Betaproteobacteria	Burkholderiales	Comamonadaceae	Paucibacter	3	29870	0.000100435
	Bacteria	Bacteroidetes	Flavobacteriia	Flavobacteriales	Flavobacteriaceae	Polaribacter	3	29870	0.000100435
	Bacteria	Proteobacteria	Betaproteobacteria	Burkholderiales	Oxalobacteraceae	Polynucleobacter	3	29870	0.000100435
	Bacteria	Proteobacteria	Gammaproteobacteria	Alteromonadales	Pseudoalteromonadaceae	Pseudoalteromonas	3	29870	0.000100435
	Bacteria	Actinobacteria	Actinobacteria	Actinomycetales	Nocardiaceae	Rhodococcus	3	29870	0.000100435
	Bacteria	Proteobacteria	Alphaproteobacteria	Rhizobiales	Hyphomicrobiaceae	Rhodoplanes	3	29870	0.000100435
	Bacteria	Proteobacteria	Gammaproteobacteria	Legionellales	Coxiellaceae	Rickettsiella	3	29870	0.000100435
	Bacteria	Proteobacteria	Alphaproteobacteria	Rhodospirillales	Rhodospirillaceae	Roseospira	3	29870	0.000100435
	Bacteria	Proteobacteria	Gammaproteobacteria	Enterobacteriales	Enterobacteriaceae	Serratia	3	29870	0.000100435
	Bacteria	Proteobacteria	Gammaproteobacteria	Xanthomonadales	Xanthomonadaceae	Stenotrophomonas	3	29870	0.000100435
	Bacteria	Firmicutes	Bacilli	Thermicanales	Thermicanaceae	Thermicanus	3	29870	0.000100435
	Bacteria	Nitrospirae	Nitrospira	Nitrospirales	Thermodesulfovibrionaceae	Thermodesulfovibrio	3	29870	0.000100435
	Bacteria	Proteobacteria	Gammaproteobacteria	Chromatiales	Chromatiaceae	Thiocapsa	3	29870	0.000100435
	Bacteria	Proteobacteria	Gammaproteobacteria	Chromatiales	Chromatiaceae	Thiorhodococcus	3	29870	0.000100435
	Bacteria	Cyanobacteria	Oscillatoriophycideae	Chroococcales	Phormidiaceae	Trichodesmium	3	29870	0.000100435
	Bacteria	Proteobacteria	Betaproteobacteria	Rhodocyclales	Rhodocyclaceae	Uliginosibacterium	3	29870	0.000100435
	Bacteria	Firmicutes	Bacilli	Lactobacillales	Leuconostocaceae	Weissella	3	29870	0.000100435
	Bacteria	Proteobacteria	Alphaproteobacteria	Rhizobiales	Xanthobacteraceae	Xanthobacter	3	29870	0.000100435
	Bacteria	Tenericutes	Mollicutes	Acholeplasmatales	Acholeplasmataceae	Acholeplasma	2	29870	6.69568e-05
	Bacteria	Actinobacteria	Actinobacteria	Actinomycetales	Thermomonosporaceae	Actinoallomurus	2	29870	6.69568e-05
	Bacteria	Actinobacteria	Actinobacteria	Actinomycetales	Thermomonosporaceae	Actinomadura	2	29870	6.69568e-05
	Bacteria	Firmicutes	Clostridia	Clostridiales	Ruminococcaceae	Anaerofilum	2	29870	6.69568e-05
	Bacteria	Proteobacteria	Alphaproteobacteria	Rhizobiales	Xanthobacteraceae	Blastochloris	2	29870	6.69568e-05
	Bacteria	Chloroflexi	Anaerolineae	Caldilineales	Caldilineaceae	Caldilinea	2	29870	6.69568e-05
	Bacteria	Firmicutes	Bacilli	Lactobacillales	Carnobacteriaceae	Carnobacterium	2	29870	6.69568e-05
	Bacteria	Actinobacteria	Actinobacteria	Actinomycetales	Cellulomonadaceae	Cellulomonas	2	29870	6.69568e-05
	Bacteria	Firmicutes	Clostridia	Clostridiales	Lachnospiraceae	Coprococcus	2	29870	6.69568e-05
	Bacteria	Proteobacteria	Deltaproteobacteria	Myxococcales	Cystobacteraceae	Cystobacter	2	29870	6.69568e-05
	Bacteria	Thermi	Deinococci	Deinococcales	Deinococcaceae	Deinococcus	2	29870	6.69568e-05
	Bacteria	Proteobacteria	Deltaproteobacteria	Desulfovibrionales	Desulfohalobiaceae	Desulfonatronovibrio	2	29870	6.69568e-05
	Bacteria	Proteobacteria	Alphaproteobacteria	Rickettsiales	Anaplasmataceae	Ehrlichia	2	29870	6.69568e-05
	Bacteria	Proteobacteria	Alphaproteobacteria	Sphingomonadales	Erythrobacteraceae	Erythrobacter	2	29870	6.69568e-05
	Bacteria	Proteobacteria	Gammaproteobacteria	Enterobacteriales	Enterobacteriaceae	Escherichia	2	29870	6.69568e-05
	Bacteria	Proteobacteria	Alphaproteobacteria	Rhodobacterales	Hyphomonadaceae	Hyphomonas	2	29870	6.69568e-05
	Bacteria	Thermotogae	Thermotogae	Thermotogales	Thermotogaceae	Kosmotoga	2	29870	6.69568e-05
	Bacteria	Proteobacteria	Gammaproteobacteria	Oceanospirillales	Halomonadaceae	Kushneria	2	29870	6.69568e-05
	Bacteria	Proteobacteria	Gammaproteobacteria	Xanthomonadales	Xanthomonadaceae	Luteimonas	2	29870	6.69568e-05
	Bacteria	Actinobacteria	Actinobacteria	Actinomycetales	Propionibacteriaceae	Luteococcus	2	29870	6.69568e-05
	Bacteria	Proteobacteria	Alphaproteobacteria	Rhodospirillales	Rhodospirillaceae	Magnetospirillum	2	29870	6.69568e-05
	Bacteria	Firmicutes	Clostridia	Clostridiales	Veillonellaceae	Megamonas	2	29870	6.69568e-05
	Bacteria	Firmicutes	Clostridia	Clostridiales	Veillonellaceae	Megasphaera	2	29870	6.69568e-05
	Bacteria	Firmicutes	Clostridia	Thermoanaerobacterales	Thermoanaerobacteraceae	Moorella	2	29870	6.69568e-05
	Bacteria	Nitrospirae	Nitrospira	Nitrospirales	Nitrospiraceae	Nitrospira	2	29870	6.69568e-05
	Bacteria	Actinobacteria	Actinobacteria	Actinomycetales	Nocardiaceae	Nocardia	2	29870	6.69568e-05
	Bacteria	Cyanobacteria	Nostocophycideae	Nostocales	Nostocaceae	Nostoc	2	29870	6.69568e-05
	Bacteria	Cyanobacteria	Oscillatoriophycideae	Chroococcales	Phormidiaceae	Oscillatoria	2	29870	6.69568e-05
	Bacteria	Firmicutes	Clostridia	Clostridiales	Veillonellaceae	Pectinatus	2	29870	6.69568e-05
	Bacteria	Firmicutes	Clostridia	Clostridiales	Peptococcaceae	Peptococcus	2	29870	6.69568e-05
	Bacteria	Proteobacteria	Alphaproteobacteria	Rhodobacterales	Rhodobacteraceae	Phaeobacter	2	29870	6.69568e-05
	Bacteria	Firmicutes	Clostridia	Clostridiales	Veillonellaceae	Phascolarctobacterium	2	29870	6.69568e-05
	Bacteria	Proteobacteria	Alphaproteobacteria	Rhodobacterales	Rhodobacteraceae	Rhodobaca	2	29870	6.69568e-05
	Bacteria	Actinobacteria	Actinobacteria	Actinomycetales	Pseudonocardiaceae	Saccharomonospora	2	29870	6.69568e-05
	Bacteria	Actinobacteria	Actinobacteria	Actinomycetales	Microbacteriaceae	Salinibacterium	2	29870	6.69568e-05
	Bacteria	Proteobacteria	Betaproteobacteria	Burkholderiales	Comamonadaceae	Schlegelella	2	29870	6.69568e-05
	Bacteria	Actinobacteria	Actinobacteria	Actinomycetales	Sporichthyaceae	Sporichthya	2	29870	6.69568e-05
	Bacteria	Firmicutes	Clostridia	Clostridiales	Sulfobacillaceae	Sulfobacillus	2	29870	6.69568e-05
	Bacteria	Proteobacteria	Betaproteobacteria	Burkholderiales	Comamonadaceae	Tepidimonas	2	29870	6.69568e-05
	Bacteria	Proteobacteria	Alphaproteobacteria	Kiloniellales	Kiloniellaceae	Thalassospira	2	29870	6.69568e-05
	Bacteria	Firmicutes	Clostridia	Thermoanaerobacterales	Thermovenabulum	Thermovenabulum	2	29870	6.69568e-05
	Bacteria	Proteobacteria	Gammaproteobacteria	Thiohalorhabdales	Thiohalorhabdaceae	Thiohalorhabdus	2	29870	6.69568e-05
	Bacteria	Proteobacteria	Gammaproteobacteria	Enterobacteriales	Enterobacteriaceae	Trabulsiella	2	29870	6.69568e-05
	Bacteria	Firmicutes	Clostridia	Clostridiales	Veillonellaceae	Veillonella	2	29870	6.69568e-05
	Bacteria	Proteobacteria	Gammaproteobacteria	Vibrionales	Vibrionaceae	Vibrio	2	29870	6.69568e-05
	Bacteria	Firmicutes	Bacilli	Bacillales	Bacillaceae	Virgibacillus	2	29870	6.69568e-05
	Bacteria	Proteobacteria	Alphaproteobacteria	Rhodospirillales	Acetobacteraceae	Acidocella	1	29870	3.34784e-05
	Bacteria	Proteobacteria	Betaproteobacteria	Burkholderiales	Comamonadaceae	Acidovorax	1	29870	3.34784e-05
	Bacteria	Actinobacteria	Actinobacteria	Actinomycetales	Actinosynnemataceae	Actinokineospora	1	29870	3.34784e-05
	Bacteria	Actinobacteria	Actinobacteria	Actinomycetales	Micromonosporaceae	Actinoplanes	1	29870	3.34784e-05
	Bacteria	Actinobacteria	Actinobacteria	Actinomycetales	Actinopolysporaceae	Actinopolyspora	1	29870	3.34784e-05
	Bacteria	Actinobacteria	Actinobacteria	Actinomycetales	Nocardioidaceae	Aeromicrobium	1	29870	3.34784e-05
	Bacteria	Actinobacteria	Actinobacteria	Actinomycetales	Microbacteriaceae	Agrococcus	1	29870	3.34784e-05
	Bacteria	Actinobacteria	Actinobacteria	Actinomycetales	Pseudonocardiaceae	Amycolatopsis	1	29870	3.34784e-05
	Bacteria	Firmicutes	Bacilli	Bacillales	Bacillaceae	Anoxybacillus	1	29870	3.34784e-05
	Bacteria	Proteobacteria	Alphaproteobacteria	Caulobacterales	Caulobacteraceae	Asticcacaulis	1	29870	3.34784e-05
	Bacteria	Proteobacteria	Alphaproteobacteria	Rhizobiales	Bradyrhizobiaceae	Bosea	1	29870	3.34784e-05
	Bacteria	Proteobacteria	Gammaproteobacteria	Enterobacteriales	Enterobacteriaceae	Brenneria	1	29870	3.34784e-05
	Bacteria	Actinobacteria	Actinobacteria	Actinomycetales	Brevibacteriaceae	Brevibacterium	1	29870	3.34784e-05
	Bacteria	Proteobacteria	Alphaproteobacteria	Caulobacterales	Caulobacteraceae	Brevundimonas	1	29870	3.34784e-05
	Bacteria	Firmicutes	Bacilli	Bacillales	Listeriaceae	Brochothrix	1	29870	3.34784e-05
	Bacteria	Bacteroidetes	Bacteroidia	Bacteroidales	Odoribacteraceae	Butyricimonas	1	29870	3.34784e-05
	Bacteria	Proteobacteria	Gammaproteobacteria	Alteromonadales	Alteromonadaceae	Candidatus Endobugula	1	29870	3.34784e-05
	Bacteria	Proteobacteria	Betaproteobacteria	Burkholderiales	Burkholderiaceae	Candidatus Glomeribacter	1	29870	3.34784e-05
	Bacteria	Acidobacteria	Acidobacteria	Acidobacteriales	Koribacteraceae	Candidatus Koribacter	1	29870	3.34784e-05
	Bacteria	Synergistetes	Synergistia	Synergistales	Synergistaceae	Candidatus Tammella	1	29870	3.34784e-05
	Bacteria	Firmicutes	Clostridia	Clostridiales	Carboxydocellaceae	Carboxydocella	1	29870	3.34784e-05
	Bacteria	Verrucomicrobia	Opitutae	Cerasicoccales	Cerasicoccaceae	Cerasicoccus	1	29870	3.34784e-05
	Bacteria	Chlorobi	Chlorobia	Chlorobiales	Chlorobiaceae	Chlorobaculum	1	29870	3.34784e-05
	Bacteria	Proteobacteria	Deltaproteobacteria	Myxococcales	Polyangiaceae	Chondromyces	1	29870	3.34784e-05
	Bacteria	Proteobacteria	Gammaproteobacteria	Chromatiales	Chromatiaceae	Chromatium	1	29870	3.34784e-05
	Bacteria	Actinobacteria	Actinobacteria	Actinomycetales	Cryptosporangiaceae	Cryptosporangium	1	29870	3.34784e-05
	Bacteria	Actinobacteria	Actinobacteria	Actinomycetales	Microbacteriaceae	Curtobacterium	1	29870	3.34784e-05
	Bacteria	Proteobacteria	Betaproteobacteria	Rhodocyclales	Rhodocyclaceae	Dechloromonas	1	29870	3.34784e-05
	Bacteria	Proteobacteria	Betaproteobacteria	Rhodocyclales	Rhodocyclaceae	Denitratisoma	1	29870	3.34784e-05
	Bacteria	Proteobacteria	Betaproteobacteria	Burkholderiales	Alcaligenaceae	Denitrobacter	1	29870	3.34784e-05
	Bacteria	Proteobacteria	Deltaproteobacteria	Syntrophobacterales	Desulfobacteraceae	Desulfofrigus	1	29870	3.34784e-05
	Bacteria	Proteobacteria	Deltaproteobacteria	Syntrophobacterales	Desulfobacteraceae	Desulfosarcina	1	29870	3.34784e-05
	Bacteria	Firmicutes	Clostridia	Clostridiales	Peptococcaceae	Desulfosporosinus	1	29870	3.34784e-05
	Bacteria	Firmicutes	Clostridia	Clostridiales	Peptococcaceae	Desulfotomaculum	1	29870	3.34784e-05
	Bacteria	Synergistetes	Synergistia	Synergistales	Dethiosulfovibrionaceae	Dethiosulfovibrio	1	29870	3.34784e-05
	Bacteria	Firmicutes	Clostridia	Coriobacteriales	Coriobacteriaceae	Eggerthella	1	29870	3.34784e-05
	Bacteria	Proteobacteria	Gammaproteobacteria	Enterobacteriales	Enterobacteriaceae	Erwinia	1	29870	3.34784e-05
	Bacteria	Firmicutes	Bacilli	Exiguobacterales	Exiguobacteraceae	Exiguobacterium	1	29870	3.34784e-05
	Bacteria	Actinobacteria	Acidimicrobiia	Acidimicrobiales	Acidimicrobiaceae	Ferrimicrobium	1	29870	3.34784e-05
	Bacteria	Firmicutes	Bacilli	Lactobacillales	Leuconostocaceae	Fructobacillus	1	29870	3.34784e-05
	Bacteria	Proteobacteria	Deltaproteobacteria	Desulfuromonadales	Geobacteraceae	Geobacter	1	29870	3.34784e-05
	Bacteria	Actinobacteria	Actinobacteria	Actinomycetales	Glycomycetaceae	Glycomyces	1	29870	3.34784e-05
	Bacteria	Acidobacteria	Acidobacteria	Acidobacteriales	Acidobacteriaceae	Granulicella	1	29870	3.34784e-05
	Bacteria	Proteobacteria	Epsilonproteobacteria	Campylobacterales	Helicobacteraceae	Helicobacter	1	29870	3.34784e-05
	Bacteria	Actinobacteria	Actinobacteria	Actinomycetales	Promicromonosporaceae	Isoptericola	1	29870	3.34784e-05
	Bacteria	Proteobacteria	Alphaproteobacteria	Rhodobacterales	Rhodobacteraceae	Jannaschia	1	29870	3.34784e-05
	Bacteria	Proteobacteria	Alphaproteobacteria	Sphingomonadales	Sphingomonadaceae	Kaistobacter	1	29870	3.34784e-05
	Bacteria	Actinobacteria	Actinobacteria	Actinomycetales	Nocardioidaceae	Kribbella	1	29870	3.34784e-05
	Bacteria	Proteobacteria	Betaproteobacteria	Burkholderiales	Burkholderiaceae	Lautropia	1	29870	3.34784e-05
	Bacteria	Firmicutes	Bacilli	Bacillales	Bacillaceae	Lentibacillus	1	29870	3.34784e-05
	Bacteria	Cyanobacteria	Synechococcophycideae	Pseudanabaenales	Pseudanabaenaceae	Leptolyngbya	1	29870	3.34784e-05
	Bacteria	Proteobacteria	Betaproteobacteria	Burkholderiales	Comamonadaceae	Leptothrix	1	29870	3.34784e-05
	Bacteria	Actinobacteria	Actinobacteria	Actinomycetales	Microbacteriaceae	Leucobacter	1	29870	3.34784e-05
	Bacteria	Proteobacteria	Gammaproteobacteria	Xanthomonadales	Xanthomonadaceae	Luteibacter	1	29870	3.34784e-05
	Bacteria	Proteobacteria	Gammaproteobacteria	Xanthomonadales	Xanthomonadaceae	Lysobacter	1	29870	3.34784e-05
	Bacteria	Proteobacteria	Gammaproteobacteria	Alteromonadales	Alteromonadaceae	Marinobacter	1	29870	3.34784e-05
	Bacteria	Proteobacteria	Gammaproteobacteria	Chromatiales	Ectothiorhodospiraceae	Methylonatrum	1	29870	3.34784e-05
	Bacteria	Deferribacteres	Deferribacteres	Deferribacterales	Deferribacteraceae	Mucispirillum	1	29870	3.34784e-05
	Bacteria	Tenericutes	Mollicutes	Mycoplasmatales	Mycoplasmataceae	Mycoplasma	1	29870	3.34784e-05
	Bacteria	Firmicutes	Clostridia	Clostridiales	Clostridiaceae	Natronincola	1	29870	3.34784e-05
	Bacteria	Proteobacteria	Alphaproteobacteria	Rhodospirillales	Rhodospirillaceae	Nisaea	1	29870	3.34784e-05
	Bacteria	Firmicutes	Bacilli	Lactobacillales	Leuconostocaceae	Oenococcus	1	29870	3.34784e-05
	Bacteria	Bacteroidetes	Sphingobacteriia	Sphingobacteriales	Sphingobacteriaceae	Olivibacter	1	29870	3.34784e-05
	Bacteria	Bacteroidetes	Sphingobacteriia	Sphingobacteriales	Sphingobacteriaceae	Parapedobacter	1	29870	3.34784e-05
	Bacteria	Proteobacteria	Alphaproteobacteria	Rhizobiales	Hyphomicrobiaceae	Pedomicrobium	1	29870	3.34784e-05
	Bacteria	Thermotogae	Thermotogae	Thermotogales	Thermotogaceae	Petrotoga	1	29870	3.34784e-05
	Bacteria	Cyanobacteria	Oscillatoriophycideae	Oscillatoriales	Phormidiaceae	Phormidium	1	29870	3.34784e-05
	Bacteria	Proteobacteria	Betaproteobacteria	Burkholderiales	Alcaligenaceae	Pigmentiphaga	1	29870	3.34784e-05
	Bacteria	Planctomycetes	Planctomycetia	Planctomycetales	Planctomycetaceae	Planctomyces	1	29870	3.34784e-05
	Bacteria	Firmicutes	Bacilli	Bacillales	Planococcaceae	Planococcus	1	29870	3.34784e-05
	Bacteria	Proteobacteria	Betaproteobacteria	Burkholderiales	Comamonadaceae	Polaromonas	1	29870	3.34784e-05
	Bacteria	Proteobacteria	Gammaproteobacteria	Alteromonadales	Idiomarinaceae	Pseudidiomarina	1	29870	3.34784e-05
	Bacteria	Actinobacteria	Actinobacteria	Actinomycetales	Pseudonocardiaceae	Pseudonocardia	1	29870	3.34784e-05
	Bacteria	Actinobacteria	Actinobacteria	Actinomycetales	Microbacteriaceae	Rathayibacter	1	29870	3.34784e-05
	Bacteria	Bacteroidetes	Sphingobacteriia	Sphingobacteriales	Rhodothermaceae	Rhodothermus	1	29870	3.34784e-05
	Bacteria	Firmicutes	Clostridia	Clostridiales	Lachnospiraceae	Roseburia	1	29870	3.34784e-05
	Bacteria	Proteobacteria	Gammaproteobacteria	Oceanospirillales	Saccharospirillaceae	Saccharospirillum	1	29870	3.34784e-05
	Bacteria	Proteobacteria	Alphaproteobacteria	Sphingomonadales	Sphingomonadaceae	Sphingopyxis	1	29870	3.34784e-05
	Bacteria	Proteobacteria	Gammaproteobacteria	Xanthomonadales	Sinobacteraceae	Steroidobacter	1	29870	3.34784e-05
	Bacteria	Actinobacteria	Actinobacteria	Actinomycetales	Streptomycetaceae	Streptacidiphilus	1	29870	3.34784e-05
	Bacteria	Firmicutes	Clostridia	Clostridiales	Syntrophomonadaceae	Syntrophomonas	1	29870	3.34784e-05
	Bacteria	Proteobacteria	Alphaproteobacteria	Rhodospirillales	Rhodospirillaceae	Telmatospirillum	1	29870	3.34784e-05
	Bacteria	Firmicutes	Clostridia	Thermoanaerobacterales	Thermoanaerobacteraceae	Tepidanaerobacter	1	29870	3.34784e-05
	Bacteria	Chloroflexi	Thermobacula	Thermobaculales	Thermobaculaceae	Thermobaculum	1	29870	3.34784e-05
	Bacteria	Proteobacteria	Betaproteobacteria	Hydrogenophilales	Hydrogenophilaceae	Thiobacillus	1	29870	3.34784e-05
	Bacteria	Proteobacteria	Betaproteobacteria	Burkholderiales	Comamonadaceae	Thiomonas	1	29870	3.34784e-05
	Bacteria	Actinobacteria	Actinobacteria	Actinomycetales	Tsukamurellaceae	Tsukamurella	1	29870	3.34784e-05

## Sheet: Aditional file S4
Additional file S4. Wolbachia(+) ovary microbiome, Replicate 1
	Kingdom	Phylum	Class	Order	Family	Genus	reads per genus	total reads	% reads per genus
	Bacteria	Proteobacteria	Alphaproteobacteria	Rickettsiales	Rickettsiaceae	Wolbachia	197548	209284	0.943923
	Bacteria	Proteobacteria	Deltaproteobacteria	Syntrophobacterales	Desulfobacteraceae	Desulfofrigus	3861	209284	0.0184486
	Bacteria	Proteobacteria	Alphaproteobacteria	Rickettsiales	Anaplasmataceae	Neorickettsia	1806	209284	0.00862942
	Bacteria	Proteobacteria	Alphaproteobacteria	Rickettsiales	Anaplasmataceae	Ehrlichia	1316	209284	0.00628811
	Bacteria	Proteobacteria	Gammaproteobacteria	Xanthomonadales	Xanthomonadaceae	Luteimonas	796	209284	0.00380344
	Bacteria	Proteobacteria	Gammaproteobacteria	Pseudomonadales	Pseudomonadaceae	Pseudomonas	283	209284	0.00135223
	Bacteria	Proteobacteria	Alphaproteobacteria	Rhodobacterales	Rhodobacteraceae	Rhodobacter	227	209284	0.00108465
	Bacteria	Proteobacteria	Alphaproteobacteria	Rhodospirillales	Acetobacteraceae	Acetobacter	217	209284	0.00103687
	Bacteria	Firmicutes	Clostridia	Clostridiales	Peptococcaceae	Desulfosporosinus	179	209284	0.000855297
	Bacteria	Proteobacteria	Gammaproteobacteria	Legionellales	Coxiellaceae	Rickettsiella	120	209284	0.000573384
	Bacteria	Proteobacteria	Deltaproteobacteria	Syntrophobacterales	Desulfobacteraceae	Desulfobacter	113	209284	0.000539936
	Bacteria	Firmicutes	Clostridia	Clostridiales	Peptostreptococcaceae	Clostridium	90	209284	0.000430038
	Bacteria	Proteobacteria	Gammaproteobacteria	Alteromonadales	Psychromonadaceae	Psychromonas	90	209284	0.000430038
	Bacteria	Proteobacteria	Alphaproteobacteria	Rhodospirillales	Rhodospirillaceae	Rhodospirillum	83	209284	0.00039659
	Bacteria	Proteobacteria	Alphaproteobacteria	Sphingomonadales	Sphingomonadaceae	Sphingomonas	80	209284	0.000382256
	Bacteria	Proteobacteria	Deltaproteobacteria	Syntrophobacterales	Desulfobacteraceae	Desulfosarcina	74	209284	0.000353587
	Bacteria	Proteobacteria	Gammaproteobacteria	Enterobacteriales	Enterobacteriaceae	Providencia	73	209284	0.000348808
	Bacteria	Proteobacteria	Alphaproteobacteria	Rhizobiales	Phyllobacteriaceae	Mesorhizobium	66	209284	0.000315361
	Bacteria	Proteobacteria	Alphaproteobacteria	Rhodospirillales	Rhodospirillaceae	Roseospira	66	209284	0.000315361
	Bacteria	Proteobacteria	Betaproteobacteria	Burkholderiales	Comamonadaceae	Thiomonas	66	209284	0.000315361
	Bacteria	Bacteroidetes	Bacteroidia	Bacteroidales	Bacteroidaceae	Bacteroides	64	209284	0.000305805
	Bacteria	Thermotogae	Thermotogae	Thermotogales	Thermotogaceae	Petrotoga	63	209284	0.000301026
	Bacteria	Proteobacteria	Gammaproteobacteria	Oceanospirillales	Halomonadaceae	Halomonas	55	209284	0.000262801
	Bacteria	Proteobacteria	Alphaproteobacteria	Rhizobiales	Hyphomicrobiaceae	Hyphomicrobium	55	209284	0.000262801
	Bacteria	Proteobacteria	Betaproteobacteria	Burkholderiales	Comamonadaceae	Delftia	54	209284	0.000258023
	Bacteria	Proteobacteria	Alphaproteobacteria	Rhizobiales	Rhizobiaceae	Candidatus Liberibacter	53	209284	0.000253244
	Bacteria	Proteobacteria	Gammaproteobacteria	Xanthomonadales	Xanthomonadaceae	Stenotrophomonas	52	209284	0.000248466
	Bacteria	Proteobacteria	Alphaproteobacteria	Rhizobiales	Methylobacteriaceae	Methylobacterium	50	209284	0.00023891
	Bacteria	Proteobacteria	Alphaproteobacteria	Rhodobacterales	Rhodobacteraceae	Amaricoccus	46	209284	0.000219797
	Bacteria	Proteobacteria	Alphaproteobacteria	Rickettsiales	Rickettsiaceae	Rickettsia	40	209284	0.000191128
	Bacteria	Proteobacteria	Alphaproteobacteria	Kiloniellales	Kiloniellaceae	Thalassospira	37	209284	0.000176793
	Bacteria	Proteobacteria	Gammaproteobacteria	Thiotrichales	Piscirickettsiaceae	Methylophaga	35	209284	0.000167237
	Bacteria	Firmicutes	Clostridia	Clostridiales	Eubacteriaceae	Acetobacterium	34	209284	0.000162459
	Bacteria	Firmicutes	Clostridia	Clostridiales	Clostridiaceae	Alkaliphilus	32	209284	0.000152902
	Bacteria	Acidobacteria	Acidobacteria	Acidobacteriales	Acidobacteriaceae	Edaphobacter	32	209284	0.000152902
	Bacteria	Firmicutes	Bacilli	Lactobacillales	Lactobacillaceae	Lactobacillus	32	209284	0.000152902
	Bacteria	Proteobacteria	Alphaproteobacteria	Rhodospirillales	Rhodospirillaceae	Azospirillum	31	209284	0.000148124
	Bacteria	Firmicutes	Bacilli	Lactobacillales	Streptococcaceae	Streptococcus	31	209284	0.000148124
	Bacteria	Cyanobacteria	Nostocophycideae	Stigonematales	Rivulariaceae	Calothrix	30	209284	0.000143346
	Bacteria	Firmicutes	Bacilli	Bacillales	Staphylococcaceae	Salinicoccus	30	209284	0.000143346
	Bacteria	Nitrospirae	Nitrospira	Nitrospirales	Thermodesulfovibrionaceae	Thermodesulfovibrio	29	209284	0.000138568
	Bacteria	Firmicutes	Bacilli	Bacillales	Bacillaceae	Bacillus	27	209284	0.000129011
	Bacteria	Actinobacteria	Actinobacteria	Bifidobacteriales	Bifidobacteriaceae	Bifidobacterium	25	209284	0.000119455
	Bacteria	Deferribacteres	Deferribacteres	Deferribacterales	Deferribacteraceae	Deferribacter	24	209284	0.000114677
	Bacteria	Actinobacteria	Actinobacteria	Actinomycetales	Corynebacteriaceae	Corynebacterium	22	209284	0.00010512
	Bacteria	Firmicutes	Clostridia	Clostridiales	Lachnospiraceae	Blautia	21	209284	0.000100342
	Bacteria	Firmicutes	Bacilli	Gemellales	Gemellaceae	Gemella	21	209284	0.000100342
	Bacteria	Actinobacteria	Actinobacteria	Actinomycetales	Actinomycetaceae	Actinomyces	20	209284	9.55639e-05
	Bacteria	Proteobacteria	Betaproteobacteria	Rhodocyclales	Rhodocyclaceae	Rhodocyclus	19	209284	9.07857e-05
	Bacteria	Thermotogae	Thermotogae	Thermotogales	Thermotogaceae	Fervidobacterium	18	209284	8.60075e-05
	Bacteria	Firmicutes	Clostridia	Clostridiales	Ruminococcaceae	Faecalibacterium	16	209284	7.64511e-05
	Bacteria	Proteobacteria	Alphaproteobacteria	Rhodobacterales	Rhodobacteraceae	Phaeobacter	16	209284	7.64511e-05
	Bacteria	Proteobacteria	Gammaproteobacteria	Oceanospirillales	Oceanospirillaceae	Marinomonas	15	209284	7.16729e-05
	Bacteria	Actinobacteria	Actinobacteria	Actinomycetales	Streptomycetaceae	Streptomyces	15	209284	7.16729e-05
	Bacteria	Acidobacteria	Acidobacteria	Acidobacteriales	Acidobacteriaceae	Granulicella	14	209284	6.68947e-05
	Bacteria	Proteobacteria	Alphaproteobacteria	Rhodobacterales	Hyphomonadaceae	Hyphomonas	14	209284	6.68947e-05
	Bacteria	Proteobacteria	Gammaproteobacteria	Alteromonadales	Alteromonadaceae	Microbulbifer	13	209284	6.21165e-05
	Bacteria	Tenericutes	Mollicutes	Mycoplasmatales	Mycoplasmataceae	Mycoplasma	13	209284	6.21165e-05
	Bacteria	Firmicutes	Bacilli	Bacillales	Paenibacillaceae	Paenibacillus	13	209284	6.21165e-05
	Bacteria	Bacteroidetes	Bacteroidia	Bacteroidales	Paraprevotellaceae	Prevotella	13	209284	6.21165e-05
	Bacteria	Proteobacteria	Deltaproteobacteria	Desulfovibrionales	Desulfohalobiaceae	Desulfonatronovibrio	12	209284	5.73384e-05
	Bacteria	Firmicutes	Clostridia	Clostridiales	Veillonellaceae	Pectinatus	12	209284	5.73384e-05
	Bacteria	Proteobacteria	Alphaproteobacteria	Rhizobiales	Hyphomicrobiaceae	Rhodoplanes	12	209284	5.73384e-05
	Bacteria	Proteobacteria	Alphaproteobacteria	Sphingomonadales	Sphingomonadaceae	Sphingobium	12	209284	5.73384e-05
	Bacteria	Proteobacteria	Gammaproteobacteria	Aeromonadales	Aeromonadaceae	Tolumonas	12	209284	5.73384e-05
	Bacteria	Actinobacteria	Actinobacteria	Actinomycetales	Nocardioidaceae	Aeromicrobium	11	209284	5.25602e-05
	Bacteria	Firmicutes	Clostridia	Clostridiales	Lachnospiraceae	Lachnospira	11	209284	5.25602e-05
	Bacteria	Proteobacteria	Deltaproteobacteria	Myxococcales	Nannocystaceae	Nannocystis	11	209284	5.25602e-05
	Bacteria	Firmicutes	Bacilli	Bacillales	Paenibacillaceae	Cohnella	10	209284	< 0.01%
	Bacteria	Proteobacteria	Deltaproteobacteria	Desulfovibrionales	Desulfovibrionaceae	Desulfovibrio	10	209284	< 0.01%
	Bacteria	Firmicutes	Clostridia	Halanaerobiales	Halanaerobiaceae	Halanaerobium	10	209284	< 0.01%
	Bacteria	Proteobacteria	Gammaproteobacteria	Xanthomonadales	Sinobacteraceae	Hydrocarboniphaga	10	209284	< 0.01%
	Bacteria	Proteobacteria	Alphaproteobacteria	Rhizobiales	Xanthobacteraceae	Labrys	10	209284	< 0.01%
	Bacteria	Actinobacteria	Actinobacteria	Actinomycetales	Propionibacteriaceae	Propionibacterium	10	209284	< 0.01%
	Bacteria	Proteobacteria	Alphaproteobacteria	Rhodospirillales	Rhodospirillaceae	Rhodovibrio	10	209284	< 0.01%
	Bacteria	Proteobacteria	Betaproteobacteria	Rhodocyclales	Rhodocyclaceae	Uliginosibacterium	10	209284	< 0.01%
	Bacteria	Proteobacteria	Gammaproteobacteria	Alteromonadales	Chromatiaceae	Alishewanella	9	209284	< 0.01%
	Bacteria	Proteobacteria	Gammaproteobacteria	Enterobacteriales	Enterobacteriaceae	Arsenophonus	9	209284	< 0.01%
	Bacteria	Proteobacteria	Alphaproteobacteria	Rhizobiales	Hyphomicrobiaceae	Devosia	9	209284	< 0.01%
	Bacteria	Proteobacteria	Gammaproteobacteria	Enterobacteriales	Enterobacteriaceae	Enterobacter	9	209284	< 0.01%
	Bacteria	Firmicutes	Clostridia	Clostridiales	Heliobacteriaceae	Heliorestis	9	209284	< 0.01%
	Bacteria	Firmicutes	Clostridia	Clostridiales	Veillonellaceae	Megamonas	9	209284	< 0.01%
	Bacteria	Proteobacteria	Alphaproteobacteria	Rhodospirillales	Acetobacteraceae	Roseomonas	9	209284	< 0.01%
	Bacteria	Actinobacteria	Actinobacteria	Actinomycetales	Pseudonocardiaceae	Saccharopolyspora	9	209284	< 0.01%
	Bacteria	Firmicutes	Clostridia	Clostridiales	Veillonellaceae	Selenomonas	9	209284	< 0.01%
	Bacteria	Proteobacteria	Gammaproteobacteria	Alteromonadales	Shewanellaceae	Shewanella	9	209284	< 0.01%
	Bacteria	Proteobacteria	Alphaproteobacteria	Rhodospirillales	Rhodospirillaceae	Skermanella	9	209284	< 0.01%
	Bacteria	Firmicutes	Bacilli	Bacillales	Planococcaceae	Sporosarcina	9	209284	< 0.01%
	Bacteria	Firmicutes	Clostridia	Clostridiales	Clostridiaceae	Caloramator	8	209284	< 0.01%
	Bacteria	Proteobacteria	Deltaproteobacteria	Desulfuromonadales	Geobacteraceae	Geobacter	8	209284	< 0.01%
	Bacteria	Firmicutes	Clostridia	Clostridiales	Lachnospiraceae	Johnsonella	8	209284	< 0.01%
	Bacteria	Verrucomicrobia	Verrucomicrobiae	Verrucomicrobiales	Verrucomicrobiaceae	Akkermansia	7	209284	< 0.01%
	Bacteria	Chloroflexi	Anaerolineae	Anaerolineales	Anaerolinaceae	Anaerolinea	7	209284	< 0.01%
	Bacteria	Chlamydiae	Chlamydiia	Chlamydiales	Rhabdochlamydiaceae	Candidatus Rhabdochlamydia	7	209284	< 0.01%
	Bacteria	Firmicutes	Clostridia	Clostridiales	Clostridiaceae	Finegoldia	7	209284	< 0.01%
	Bacteria	Actinobacteria	Actinobacteria	Actinomycetales	Streptomycetaceae	Kitasatospora	7	209284	< 0.01%
	Bacteria	Proteobacteria	Gammaproteobacteria	Oceanospirillales	Halomonadaceae	Kushneria	7	209284	< 0.01%
	Bacteria	Firmicutes	Bacilli	Lactobacillales	Leuconostocaceae	Leuconostoc	7	209284	< 0.01%
	Bacteria	Proteobacteria	Gammaproteobacteria	Thiotrichales	Thiotrichaceae	Leucothrix	7	209284	< 0.01%
	Bacteria	Actinobacteria	Actinobacteria	Actinomycetales	Mycobacteriaceae	Mycobacterium	7	209284	< 0.01%
	Bacteria	Firmicutes	Clostridia	Clostridiales	Veillonellaceae	Negativicoccus	7	209284	< 0.01%
	Bacteria	Firmicutes	Clostridia	Clostridiales	Peptococcaceae	Pelotomaculum	7	209284	< 0.01%
	Bacteria	Firmicutes	Clostridia	Clostridiales	Clostridiaceae	Peptoniphilus	7	209284	< 0.01%
	Bacteria	Actinobacteria	Actinobacteria	Actinomycetales	Nocardiaceae	Rhodococcus	7	209284	< 0.01%
	Bacteria	Chloroflexi	Thermobacula	Thermobaculales	Thermobaculaceae	Thermobaculum	7	209284	< 0.01%
	Bacteria	Chloroflexi	Ktedonobacteria	Thermogemmatisporales	Thermogemmatisporaceae	Thermogemmatispora	7	209284	< 0.01%
	Bacteria	Proteobacteria	Gammaproteobacteria	Chromatiales	Chromatiaceae	Thiocapsa	7	209284	< 0.01%
	Bacteria	Bacteroidetes	Flavobacteriia	Flavobacteriales	Flavobacteriaceae	Flavobacterium	6	209284	< 0.01%
	Bacteria	Fusobacteria	Fusobacteria	Fusobacteriales	Fusobacteriaceae	Fusobacterium	6	209284	< 0.01%
	Bacteria	Firmicutes	Bacilli	Bacillales	Bacillaceae	Geobacillus	6	209284	< 0.01%
	Bacteria	Proteobacteria	Alphaproteobacteria	Sphingomonadales	Sphingomonadaceae	Kaistobacter	6	209284	< 0.01%
	Bacteria	Proteobacteria	Alphaproteobacteria	Rhodobacterales	Hyphomonadaceae	Maricaulis	6	209284	< 0.01%
	Bacteria	Firmicutes	Bacilli	Thermicanales	Thermicanaceae	Thermicanus	6	209284	< 0.01%
	Bacteria	Thermi	Deinococci	Thermales	Thermaceae	Thermus	6	209284	< 0.01%
	Bacteria	Proteobacteria	Gammaproteobacteria	Vibrionales	Vibrionaceae	Vibrio	6	209284	< 0.01%
	Bacteria	Actinobacteria	Actinobacteria	Actinomycetales	Thermomonosporaceae	Actinoallomurus	5	209284	< 0.01%
	Bacteria	Proteobacteria	Alphaproteobacteria	Rhizobiales	Bradyrhizobiaceae	Bradyrhizobium	5	209284	< 0.01%
	Bacteria	Proteobacteria	Betaproteobacteria	Burkholderiales	Burkholderiaceae	Burkholderia	5	209284	< 0.01%
	Bacteria	Verrucomicrobia	Spartobacteria	Chthoniobacterales	Chthoniobacteraceae	Chthoniobacter	5	209284	< 0.01%
	Bacteria	Actinobacteria	Thermoleophilia	Solirubrobacterales	Conexibacteraceae	Conexibacter	5	209284	< 0.01%
	Bacteria	Firmicutes	Clostridia	Clostridiales	Lachnospiraceae	Coprococcus	5	209284	< 0.01%
	Bacteria	Proteobacteria	Deltaproteobacteria	Desulfovibrionales	Desulfohalobiaceae	Desulfonauticus	5	209284	< 0.01%
	Bacteria	Proteobacteria	Gammaproteobacteria	Enterobacteriales	Enterobacteriaceae	Escherichia	5	209284	< 0.01%
	Bacteria	Proteobacteria	Alphaproteobacteria	Rhodospirillales	Acetobacteraceae	Gluconobacter	5	209284	< 0.01%
	Bacteria	Proteobacteria	Gammaproteobacteria	Legionellales	Legionellaceae	Legionella	5	209284	< 0.01%
	Bacteria	Proteobacteria	Betaproteobacteria	Burkholderiales	Comamonadaceae	Leptothrix	5	209284	< 0.01%
	Viruses	DNA	Group II		Microviridae	Microvirus	5	209284	< 0.01%
	Bacteria	Firmicutes	Clostridia	Clostridiales	Clostridiaceae	Natronincola	5	209284	< 0.01%
	Bacteria	Proteobacteria	Alphaproteobacteria	Sphingomonadales	Sphingomonadaceae	Novosphingobium	5	209284	< 0.01%
	Bacteria	Proteobacteria	Betaproteobacteria	Burkholderiales	Oxalobacteraceae	Polynucleobacter	5	209284	< 0.01%
	Bacteria	Proteobacteria	Gammaproteobacteria	Pseudomonadales	Moraxellaceae	Psychrobacter	5	209284	< 0.01%
	Bacteria	Proteobacteria	Gammaproteobacteria	Xanthomonadales	Xanthomonadaceae	Rhodanobacter	5	209284	< 0.01%
	Bacteria	Bacteroidetes	Sphingobacteriia	Sphingobacteriales	Rhodothermaceae	Rhodothermus	5	209284	< 0.01%
	Bacteria	Firmicutes	Bacilli	Lactobacillales	Leuconostocaceae	Weissella	5	209284	< 0.01%
	Bacteria	Actinobacteria	Actinobacteria	Actinomycetales	Actinosynnemataceae	Actinokineospora	4	209284	< 0.01%
	Bacteria	Firmicutes	Clostridia	Clostridiales	Clostridiaceae	Anaerococcus	4	209284	< 0.01%
	Bacteria	Proteobacteria	Gammaproteobacteria	Enterobacteriales	Enterobacteriaceae	Candidatus Blochmannia	4	209284	< 0.01%
	Bacteria	Proteobacteria	Deltaproteobacteria	Myxococcales	Polyangiaceae	Chondromyces	4	209284	< 0.01%
	Bacteria	Proteobacteria	Gammaproteobacteria	Xanthomonadales	Xanthomonadaceae	Dokdonella	4	209284	< 0.01%
	Bacteria	Proteobacteria	Betaproteobacteria	Gallionellales	Gallionellaceae	Gallionella	4	209284	< 0.01%
	Bacteria	Actinobacteria	Actinobacteria	Actinomycetales	Micrococcaceae	Kocuria	4	209284	< 0.01%
	Bacteria	Actinobacteria	Actinobacteria	Actinomycetales	Microbacteriaceae	Leucobacter	4	209284	< 0.01%
	Bacteria	Cyanobacteria	Oscillatoriophycideae	Chroococcales	Phormidiaceae	Oscillatoria	4	209284	< 0.01%
	Bacteria	Firmicutes	Clostridia	Clostridiales	Peptococcaceae	Peptococcus	4	209284	< 0.01%
	Bacteria	Bacteroidetes	Sphingobacteriia	Sphingobacteriales	Chitinophagaceae	Segetibacter	4	209284	< 0.01%
	Bacteria	Planctomycetes	Planctomycetia	Gemmatales	Isosphaeraceae	Singulisphaera	4	209284	< 0.01%
	Bacteria	Firmicutes	Clostridia	Coriobacteriales	Coriobacteriaceae	Slackia	4	209284	< 0.01%
	Bacteria	Firmicutes	Clostridia	Clostridiales	Symbiobacteriaceae	Symbiobacterium	4	209284	< 0.01%
	Bacteria	Spirochaetes	Spirochaetes	Spirochaetales	Spirochaetaceae	Treponema	4	209284	< 0.01%
	Bacteria	Tenericutes	Mollicutes	Acholeplasmatales	Acholeplasmataceae	Acholeplasma	3	209284	< 0.01%
	Bacteria	Acidobacteria	Acidobacteria	Acidobacteriales	Acidobacteriaceae	Acidobacterium	3	209284	< 0.01%
	Bacteria	Proteobacteria	Gammaproteobacteria	Pseudomonadales	Moraxellaceae	Acinetobacter	3	209284	< 0.01%
	Bacteria	Firmicutes	Clostridia	Thermoanaerobacterales	Thermoanaerobacteraceae	Ammonifex	3	209284	< 0.01%
	Bacteria	Firmicutes	Bacilli	Bacillales	Paenibacillaceae	Brevibacillus	3	209284	< 0.01%
	Bacteria	Firmicutes	Bacilli	Bacillales	Listeriaceae	Brochothrix	3	209284	< 0.01%
	Bacteria	Firmicutes	Clostridia	Thermoanaerobacterales	Caldicellulosiruptoraceae	Caldicellulosiruptor	3	209284	< 0.01%
	Bacteria	Bacteroidetes	Sphingobacteriia	Sphingobacteriales	Amoebophilaceae	Candidatus Amoebophilus	3	209284	< 0.01%
	Bacteria	Tenericutes	Mollicutes	Acholeplasmatales	Acholeplasmataceae	Candidatus Phytoplasma	3	209284	< 0.01%
	Bacteria	Proteobacteria	Betaproteobacteria	Neisseriales	Neisseriaceae	Chromobacterium	3	209284	< 0.01%
	Bacteria	Proteobacteria	Deltaproteobacteria	Desulfovibrionales	Desulfonatronumaceae	Desulfonatronum	3	209284	< 0.01%
	Bacteria	Firmicutes	Clostridia	Clostridiales	Peptococcaceae	Desulfotomaculum	3	209284	< 0.01%
	Bacteria	Bacteroidetes	Sphingobacteriia	Sphingobacteriales	Flexibacteraceae	Dyadobacter	3	209284	< 0.01%
	Bacteria	Actinobacteria	Nitriliruptoria	Euzebyales	Euzebyaceae	Euzebya	3	209284	< 0.01%
	Bacteria	Proteobacteria	Gammaproteobacteria	Enterobacteriales	Enterobacteriaceae	Klebsiella	3	209284	< 0.01%
	Bacteria	Actinobacteria	Actinobacteria	Actinomycetales	Nocardioidaceae	Kribbella	3	209284	< 0.01%
	Bacteria	Firmicutes	Bacilli	Bacillales	Bacillaceae	Lentibacillus	3	209284	< 0.01%
	Bacteria	Bacteroidetes	Sphingobacteriia	Sphingobacteriales	Saprospiraceae	Lewinella	3	209284	< 0.01%
	Bacteria	Actinobacteria	Actinobacteria	Actinomycetales	Micromonosporaceae	Micromonospora	3	209284	< 0.01%
	Bacteria	Firmicutes	Clostridia	Thermoanaerobacterales	Thermoanaerobacteraceae	Moorella	3	209284	< 0.01%
	Bacteria	Firmicutes	Clostridia	Clostridiales	Ruminococcaceae	Oscillospira	3	209284	< 0.01%
	Bacteria	Proteobacteria	Alphaproteobacteria	Caulobacterales	Caulobacteraceae	Phenylobacterium	3	209284	< 0.01%
	Bacteria	Proteobacteria	Gammaproteobacteria	Alteromonadales	Pseudoalteromonadaceae	Pseudoalteromonas	3	209284	< 0.01%
	Bacteria	Firmicutes	Clostridia	Clostridiales	Lachnospiraceae	Roseburia	3	209284	< 0.01%
	Bacteria	Verrucomicrobia	Verrucomicrobiae	Verrucomicrobiales	Verrucomicrobiaceae	Rubritalea	3	209284	< 0.01%
	Bacteria	Firmicutes	Clostridia	Clostridiales	Clostridiaceae	Sarcina	3	209284	< 0.01%
	Bacteria	Actinobacteria	Actinobacteria	Actinomycetales	Streptosporangiaceae	Streptosporangium	3	209284	< 0.01%
	Bacteria	Firmicutes	Clostridia	Thermoanaerobacterales	Thermoanaerobacteraceae	Thermoanaerobacter	3	209284	< 0.01%
	Bacteria	Proteobacteria	Gammaproteobacteria	Xanthomonadales	Xanthomonadaceae	Thermomonas	3	209284	< 0.01%
	Bacteria	Proteobacteria	Alphaproteobacteria	Rhodospirillales	Acetobacteraceae	Acidisoma	2	209284	< 0.01%
	Bacteria	Proteobacteria	Alphaproteobacteria	Rhodospirillales	Acetobacteraceae	Acidisphaera	2	209284	< 0.01%
	Bacteria	Proteobacteria	Betaproteobacteria	Burkholderiales	Comamonadaceae	Acidovorax	2	209284	< 0.01%
	Bacteria	Actinobacteria	Actinobacteria	Actinomycetales	Microbacteriaceae	Agromyces	2	209284	< 0.01%
	Bacteria	Proteobacteria	Gammaproteobacteria	Oceanospirillales	Alcanivoracaceae	Alcanivorax	2	209284	< 0.01%
	Bacteria	Firmicutes	Bacilli	Lactobacillales	Aerococcaceae	Alkalibacterium	2	209284	< 0.01%
	Bacteria	Firmicutes	Bacilli	Bacillales	Bacillaceae	Anoxybacillus	2	209284	< 0.01%
	Bacteria	Firmicutes	Clostridia	Coriobacteriales	Coriobacteriaceae	Atopobium	2	209284	< 0.01%
	Bacteria	Proteobacteria	Betaproteobacteria	Rhodocyclales	Rhodocyclaceae	Azospira	2	209284	< 0.01%
	Bacteria	Spirochaetes	Spirochaetes	Borreliales	Borreliaceae	Borrelia	2	209284	< 0.01%
	Bacteria	Actinobacteria	Actinobacteria	Actinomycetales	Dermabacteraceae	Brachybacterium	2	209284	< 0.01%
	Bacteria	Spirochaetes	Brachyspirae	Brachyspirales	Brachyspiraceae	Brachyspira	2	209284	< 0.01%
	Bacteria	Chloroflexi	Anaerolineae	Caldilineales	Caldilineaceae	Caldilinea	2	209284	< 0.01%
	Bacteria	Proteobacteria	Epsilonproteobacteria	Campylobacterales	Campylobacteraceae	Campylobacter	2	209284	< 0.01%
	Bacteria	Proteobacteria	Gammaproteobacteria	Alteromonadales	Alteromonadaceae	Candidatus Endobugula	2	209284	< 0.01%
	Bacteria	Verrucomicrobia	Methylacidiphilae	Methylacidiphilales	Methylacidiphilaceae	Candidatus Methylacidiphilum	2	209284	< 0.01%
	Bacteria	Acidobacteria	Solibacteres	Solibacterales	Solibacteraceae	Candidatus Solibacter	2	209284	< 0.01%
	Bacteria	Actinobacteria	Actinobacteria	Actinomycetales	Micromonosporaceae	Catellatospora	2	209284	< 0.01%
	Bacteria	Bacteroidetes	Sphingobacteriia	Sphingobacteriales	Chitinophagaceae	Chitinophaga	2	209284	< 0.01%
	Bacteria	Cyanobacteria	Oscillatoriophycideae	Chroococcales	Chroococcaceae	Chroococcus	2	209284	< 0.01%
	Bacteria	Proteobacteria	Deltaproteobacteria	Myxococcales	Cystobacteraceae	Cystobacter	2	209284	< 0.01%
	Bacteria	Actinobacteria	Actinobacteria	Actinomycetales	Micromonosporaceae	Dactylosporangium	2	209284	< 0.01%
	Bacteria	Thermi	Deinococci	Deinococcales	Deinococcaceae	Deinococcus	2	209284	< 0.01%
	Bacteria	Proteobacteria	Betaproteobacteria	Burkholderiales	Alcaligenaceae	Denitrobacter	2	209284	< 0.01%
	Bacteria	Firmicutes	Clostridia	Clostridiales	Peptococcaceae	Desulfurispora	2	209284	< 0.01%
	Bacteria	Proteobacteria	Deltaproteobacteria	Desulfuromonadales	Desulfuromonadaceae	Desulfuromusa	2	209284	< 0.01%
	Bacteria	Actinobacteria	Actinobacteria	Actinomycetales	Dietziaceae	Dietzia	2	209284	< 0.01%
	Bacteria	Bacteroidetes	Bacteroidia	Bacteroidales	Porphyromonadaceae	Dysgonomonas	2	209284	< 0.01%
	Bacteria	Proteobacteria	Gammaproteobacteria	Chromatiales	Ectothiorhodospiraceae	Ectothiorhodospira	2	209284	< 0.01%
	Bacteria	Firmicutes	Bacilli	Lactobacillales	Aerococcaceae	Facklamia	2	209284	< 0.01%
	Bacteria	Acidobacteria	Holophagae	Holophagales	Holophagaceae	Geothrix	2	209284	< 0.01%
	Bacteria	Proteobacteria	Deltaproteobacteria	Myxococcales	Haliangiaceae	Haliangium	2	209284	< 0.01%
	Bacteria	Proteobacteria	Epsilonproteobacteria	Campylobacterales	Helicobacteraceae	Helicobacter	2	209284	< 0.01%
	Bacteria	Proteobacteria	Betaproteobacteria	Rhodocyclales	Rhodocyclaceae	Hydrogenophilus	2	209284	< 0.01%
	Bacteria	Actinobacteria	Actinobacteria	Actinomycetales	Intrasporangiaceae	Janibacter	2	209284	< 0.01%
	Bacteria	Proteobacteria	Alphaproteobacteria	Rhodobacterales	Rhodobacteraceae	Jannaschia	2	209284	< 0.01%
	Bacteria	Actinobacteria	Actinobacteria	Actinomycetales	Kineosporiaceae	Kineosporia	2	209284	< 0.01%
	Bacteria	Proteobacteria	Betaproteobacteria	Burkholderiales	Comamonadaceae	Limnobacter	2	209284	< 0.01%
	Bacteria	Chloroflexi	Anaerolineae	Anaerolineales	Anaerolinaceae	Longilinea	2	209284	< 0.01%
	Bacteria	Firmicutes	Bacilli	Bacillales	Staphylococcaceae	Macrococcus	2	209284	< 0.01%
	Bacteria	Proteobacteria	Alphaproteobacteria	Rhodospirillales	Rhodospirillaceae	Magnetospirillum	2	209284	< 0.01%
	Bacteria	Proteobacteria	Gammaproteobacteria	Pasteurellales	Pasteurellaceae	Mannheimia	2	209284	< 0.01%
	Bacteria	Thermotogae	Thermotogae	Thermotogales	Thermotogaceae	Marinitoga	2	209284	< 0.01%
	Bacteria	Proteobacteria	Gammaproteobacteria	Chromatiales	Ectothiorhodospiraceae	Methylonatrum	2	209284	< 0.01%
	Bacteria	Actinobacteria	Actinobacteria	Actinomycetales	Microbacteriaceae	Microbacterium	2	209284	< 0.01%
	Bacteria	Proteobacteria	Alphaproteobacteria	Rhizobiales	Bradyrhizobiaceae	Nitrobacter	2	209284	< 0.01%
	Bacteria	Proteobacteria	Gammaproteobacteria	Chromatiales	Chromatiaceae	Nitrosococcus	2	209284	< 0.01%
	Bacteria	Actinobacteria	Actinobacteria	Actinomycetales	Nocardioidaceae	Nocardioides	2	209284	< 0.01%
	Bacteria	Firmicutes	Bacilli	Lactobacillales	Leuconostocaceae	Oenococcus	2	209284	< 0.01%
	Bacteria	Bacteroidetes	Bacteroidia	Bacteroidales	Porphyromonadaceae	Parabacteroides	2	209284	< 0.01%
	Bacteria	Firmicutes	Clostridia	Clostridiales	Veillonellaceae	Phascolarctobacterium	2	209284	< 0.01%
	Bacteria	Actinobacteria	Actinobacteria	Actinomycetales	Microbacteriaceae	Rathayibacter	2	209284	< 0.01%
	Bacteria	Proteobacteria	Gammaproteobacteria	Enterobacteriales	Enterobacteriaceae	Serratia	2	209284	< 0.01%
	Bacteria	Proteobacteria	Alphaproteobacteria	Sphingomonadales	Sphingomonadaceae	Sphingopyxis	2	209284	< 0.01%
	Bacteria	Proteobacteria	Betaproteobacteria	Burkholderiales	Comamonadaceae	Variovorax	2	209284	< 0.01%
	Bacteria	Firmicutes	Clostridia	Clostridiales	Veillonellaceae	Veillonella	2	209284	< 0.01%
	Bacteria	Firmicutes	Bacilli	Bacillales	Bacillaceae	Virgibacillus	2	209284	< 0.01%
	Bacteria	Proteobacteria	Alphaproteobacteria	Rhodospirillales	Acetobacteraceae	Acidiphilium	1	209284	< 0.01%
	Bacteria	Actinobacteria	Actinobacteria	Actinomycetales	Micromonosporaceae	Actinocatenispora	1	209284	< 0.01%
	Bacteria	Actinobacteria	Actinobacteria	Actinomycetales	Pseudonocardiaceae	Actinomycetospora	1	209284	< 0.01%
	Bacteria	Actinobacteria	Actinobacteria	Actinomycetales	Actinopolysporaceae	Actinopolyspora	1	209284	< 0.01%
	Bacteria	Proteobacteria	Alphaproteobacteria	Rhizobiales	Rhizobiaceae	Agrobacterium	1	209284	< 0.01%
	Bacteria	Firmicutes	Bacilli	Bacillales	Bacillaceae	Alkalibacillus	1	209284	< 0.01%
	Bacteria	Proteobacteria	Gammaproteobacteria	Chromatiales	Chromatiaceae	Allochromatium	1	209284	< 0.01%
	Bacteria	Firmicutes	Clostridia	Natranaerobiales	Anaerobrancaceae	Anaerobranca	1	209284	< 0.01%
	Bacteria	Proteobacteria	Alphaproteobacteria	Rhizobiales	Xanthobacteraceae	Ancylobacter	1	209284	< 0.01%
	Bacteria	Proteobacteria	Gammaproteobacteria	Legionellales	Coxiellaceae	Aquicella	1	209284	< 0.01%
	Bacteria	Actinobacteria	Actinobacteria	Actinomycetales	Actinomycetaceae	Arcanobacterium	1	209284	< 0.01%
	Bacteria	Proteobacteria	Alphaproteobacteria	Caulobacterales	Caulobacteraceae	Asticcacaulis	1	209284	< 0.01%
	Bacteria	Proteobacteria	Alphaproteobacteria	Rhizobiales	Aurantimonadaceae	Aurantimonas	1	209284	< 0.01%
	Bacteria	Proteobacteria	Alphaproteobacteria	Caulobacterales	Caulobacteraceae	Brevundimonas	1	209284	< 0.01%
	Bacteria	Firmicutes	Clostridia	Thermoanaerobacterales	Thermoanaerobacteraceae	Caldanaerobacter	1	209284	< 0.01%
	Bacteria	Proteobacteria	Epsilonproteobacteria	Nautiliales	Nautiliaceae	Caminibacter	1	209284	< 0.01%
	Bacteria	Firmicutes	Clostridia	Natranaerobiales	Contubernalisaceae	Candidatus Contubernalis	1	209284	< 0.01%
	Bacteria	Planctomycetes	Brocadiae	Brocadiales	Brocadiaceae	Candidatus Scalindua	1	209284	< 0.01%
	Bacteria	Firmicutes	Clostridia	Clostridiales	Carboxydocellaceae	Carboxydocella	1	209284	< 0.01%
	Bacteria	Fusobacteria	Fusobacteria	Fusobacteriales	Fusobacteriaceae	Cetobacterium	1	209284	< 0.01%
	Bacteria	Chlorobi	Chlorobia	Chlorobiales	Chlorobiaceae	Chlorobaculum	1	209284	< 0.01%
	Bacteria	Firmicutes	Erysipelotrichi	Erysipelotrichales	Coprobacillaceae	Coprobacillus	1	209284	< 0.01%
	Bacteria	Proteobacteria	Betaproteobacteria	Rhodocyclales	Rhodocyclaceae	Dechloromonas	1	209284	< 0.01%
	Bacteria	Proteobacteria	Betaproteobacteria	Rhodocyclales	Rhodocyclaceae	Denitratisoma	1	209284	< 0.01%
	Bacteria	Firmicutes	Erysipelotrichi	Erysipelotrichales	Erysipelotrichaceae	Erysipelothrix	1	209284	< 0.01%
	Bacteria	Proteobacteria	Gammaproteobacteria	Alteromonadales	Ferrimonadaceae	Ferrimonas	1	209284	< 0.01%
	Bacteria	Actinobacteria	Actinobacteria	Actinomycetales	Frankiaceae	Frankia	1	209284	< 0.01%
	Bacteria	Planctomycetes	Planctomycetia	Gemmatales	Gemmataceae	Gemmata	1	209284	< 0.01%
	Bacteria	Gemmatimonadetes	Gemmatimonadetes	Gemmatimonadales	Gemmatimonadaceae	Gemmatimonas	1	209284	< 0.01%
	Bacteria	Actinobacteria	Actinobacteria	Actinomycetales	Geodermatophilaceae	Geodermatophilus	1	209284	< 0.01%
	Bacteria	Proteobacteria	Gammaproteobacteria	Alteromonadales	Alteromonadaceae	Glaciecola	1	209284	< 0.01%
	Bacteria	Firmicutes	Clostridia	Halanaerobiales	Halobacteroidaceae	Halanaerobacter	1	209284	< 0.01%
	Bacteria	Proteobacteria	Gammaproteobacteria	Chromatiales	Ectothiorhodospiraceae	Halorhodospira	1	209284	< 0.01%
	Bacteria	Firmicutes	Erysipelotrichi	Erysipelotrichales	Erysipelotrichaceae	Holdemania	1	209284	< 0.01%
	Bacteria	Cyanobacteria	Oscillatoriophycideae	Chroococcales	Phormidiaceae	Hydrocoleum	1	209284	< 0.01%
	Bacteria	Actinobacteria	Actinobacteria	Actinomycetales	Actinosynnemataceae	Kutzneria	1	209284	< 0.01%
	Bacteria	Actinobacteria	Actinobacteria	Actinomycetales	Actinosynnemataceae	Lentzea	1	209284	< 0.01%
	Bacteria	Verrucomicrobia	Verrucomicrobiae	Verrucomicrobiales	Verrucomicrobiaceae	Luteolibacter	1	209284	< 0.01%
	Bacteria	Firmicutes	Bacilli	Bacillales	Planococcaceae	Lysinibacillus	1	209284	< 0.01%
	Bacteria	Firmicutes	Clostridia	Clostridiales	Veillonellaceae	Megasphaera	1	209284	< 0.01%
	Bacteria	Proteobacteria	Alphaproteobacteria	Rhizobiales	Methylocystaceae	Methylosinus	1	209284	< 0.01%
	Bacteria	Actinobacteria	Actinobacteria	Actinomycetales	Propionibacteriaceae	Microlunatus	1	209284	< 0.01%
	Bacteria	Firmicutes	Clostridia	Clostridiales	Clostridiaceae	Mogibacterium	1	209284	< 0.01%
	Bacteria	Firmicutes	Clostridia	Halanaerobiales	Halobacteroidaceae	Natroniella	1	209284	< 0.01%
	Bacteria	Bacteroidetes	Sphingobacteriia	Sphingobacteriales	Chitinophagaceae	Niastella	1	209284	< 0.01%
	Bacteria	Actinobacteria	Actinobacteria	Actinomycetales	Streptosporangiaceae	Nonomuraea	1	209284	< 0.01%
	Bacteria	Proteobacteria	Alphaproteobacteria	Rhizobiales	Brucellaceae	Ochrobactrum	1	209284	< 0.01%
	Bacteria	Bacteroidetes	Bacteroidia	Bacteroidales	Odoribacteraceae	Odoribacter	1	209284	< 0.01%
	Bacteria	Proteobacteria	Alphaproteobacteria	Rhodospirillales	Rhodospirillaceae	Oleomonas	1	209284	< 0.01%
	Bacteria	Bacteroidetes	Sphingobacteriia	Sphingobacteriales	Sphingobacteriaceae	Olivibacter	1	209284	< 0.01%
	Bacteria	Bacteroidetes	Bacteroidia	Bacteroidales	Paraprevotellaceae	Paraprevotella	1	209284	< 0.01%
	Bacteria	Proteobacteria	Betaproteobacteria	Burkholderiales	Comamonadaceae	Paucibacter	1	209284	< 0.01%
	Bacteria	Firmicutes	Bacilli	Lactobacillales	Lactobacillaceae	Pediococcus	1	209284	< 0.01%
	Bacteria	Bacteroidetes	Sphingobacteriia	Sphingobacteriales	Sphingobacteriaceae	Pedobacter	1	209284	< 0.01%
	Bacteria	Proteobacteria	Alphaproteobacteria	Rhizobiales	Hyphomicrobiaceae	Pedomicrobium	1	209284	< 0.01%
	Bacteria	Verrucomicrobia	Pedosphaerae	Pedosphaerales	Pedosphaeraceae	Pedosphaera	1	209284	< 0.01%
	Bacteria	Firmicutes	Bacilli	Bacillales	Thermoactinomycetaceae	Planifilum	1	209284	< 0.01%
	Bacteria	Firmicutes	Bacilli	Bacillales	Planococcaceae	Planomicrobium	1	209284	< 0.01%
	Bacteria	Proteobacteria	Betaproteobacteria	Burkholderiales	Comamonadaceae	Polaromonas	1	209284	< 0.01%
	Bacteria	Bacteroidetes	Sphingobacteriia	Sphingobacteriales	Flexibacteraceae	Pontibacter	1	209284	< 0.01%
	Bacteria	Bacteroidetes	Bacteroidia	Bacteroidales	Porphyromonadaceae	Porphyromonas	1	209284	< 0.01%
	Bacteria	Actinobacteria	Actinobacteria	Actinomycetales	Pseudonocardiaceae	Prauserella	1	209284	< 0.01%
	Bacteria	Firmicutes	Clostridia	Clostridiales	Lachnospiraceae	Pseudobutyrivibrio	1	209284	< 0.01%
	Bacteria	Proteobacteria	Alphaproteobacteria	Rhodobacterales	Rhodobacteraceae	Ruegeria	1	209284	< 0.01%
	Bacteria	Firmicutes	Clostridia	Clostridiales	Ruminococcaceae	Ruminococcus	1	209284	< 0.01%
	Bacteria	Proteobacteria	Betaproteobacteria	Burkholderiales	Comamonadaceae	Schlegelella	1	209284	< 0.01%
	Bacteria	Firmicutes	Clostridia	Clostridiales	Clostridiaceae	Sedimentibacter	1	209284	< 0.01%
	Bacteria	Bacteroidetes	Sphingobacteriia	Sphingobacteriales	Sphingobacteriaceae	Sphingobacterium	1	209284	< 0.01%
	Bacteria	Actinobacteria	Actinobacteria	Actinomycetales	Sporichthyaceae	Sporichthya	1	209284	< 0.01%
	Bacteria	Proteobacteria	Betaproteobacteria	Neisseriales	Neisseriaceae	Stenoxybacter	1	209284	< 0.01%
	Bacteria	Proteobacteria	Gammaproteobacteria	Xanthomonadales	Sinobacteraceae	Steroidobacter	1	209284	< 0.01%
	Bacteria	Actinobacteria	Actinobacteria	Actinomycetales	Streptomycetaceae	Streptacidiphilus	1	209284	< 0.01%
	Bacteria	Firmicutes	Clostridia	Clostridiales	Sulfobacillaceae	Sulfobacillus	1	209284	< 0.01%
	Bacteria	Proteobacteria	Alphaproteobacteria	Rhodospirillales	Rhodospirillaceae	Telmatospirillum	1	209284	< 0.01%
	Bacteria	Firmicutes	Clostridia	Thermoanaerobacterales	Thermoanaerobacteraceae	Tepidanaerobacter	1	209284	< 0.01%
	Bacteria	Firmicutes	Bacilli	Lactobacillales	Enterococcaceae	Tetragenococcus	1	209284	< 0.01%
	Bacteria	Firmicutes	Clostridia	Clostridiales	Clostridiaceae	Thermoanaerobacterium	1	209284	< 0.01%
	Bacteria	Firmicutes	Clostridia	Thermoanaerobacterales	Thermovenabulum	Thermovenabulum	1	209284	< 0.01%
	Bacteria	Proteobacteria	Gammaproteobacteria	Thiotrichales	Piscirickettsiaceae	Thioalkalimicrobium	1	209284	< 0.01%
	Bacteria	Proteobacteria	Gammaproteobacteria	Chromatiales	Ectothiorhodospiraceae	Thioalkalivibrio	1	209284	< 0.01%
	Bacteria	Proteobacteria	Gammaproteobacteria	Chromatiales	Chromatiaceae	Thiorhodococcus	1	209284	< 0.01%
	Bacteria	Proteobacteria	Gammaproteobacteria	Thiotrichales	Thiotrichaceae	Thiothrix	1	209284	< 0.01%
	Bacteria	Firmicutes	Bacilli	Bacillales	Planococcaceae	Viridibacillus	1	209284	< 0.01%
	Bacteria	Proteobacteria	Betaproteobacteria	Neisseriales	Neisseriaceae	Vogesella	1	209284	< 0.01%
	Bacteria	Proteobacteria	Alphaproteobacteria	Rhizobiales	Xanthobacteraceae	Xanthobacter	1	209284	< 0.01%

## Sheet: Additional file S5
Additional file S5. Wolbachia(+) ovary microbiome, Replicate 2
	Kingdom	Phylum	Class	Order	Family	Genus	reads per genus	total reads	% reads per genus
	Bacteria	Proteobacteria	Alphaproteobacteria	Rickettsiales	Rickettsiaceae	Wolbachia	85040	88545	0.960416
	Bacteria	Proteobacteria	Deltaproteobacteria	Syntrophobacterales	Desulfobacteraceae	Desulfofrigus	415	88545	0.00468688
	Bacteria	Bacteroidetes	Bacteroidia	Bacteroidales	Bacteroidaceae	Bacteroides	405	88545	0.00457395
	Bacteria	Proteobacteria	Gammaproteobacteria	Enterobacteriales	Enterobacteriaceae	Providencia	350	88545	0.00395279
	Bacteria	Proteobacteria	Alphaproteobacteria	Rickettsiales	Anaplasmataceae	Neorickettsia	274	88545	0.00309447
	Bacteria	Proteobacteria	Alphaproteobacteria	Rhodospirillales	Acetobacteraceae	Acetobacter	126	88545	0.00142301
	Bacteria	Firmicutes	Clostridia	Clostridiales	Lachnospiraceae	Blautia	86	88545	0.000971258
	Bacteria	Proteobacteria	Alphaproteobacteria	Rickettsiales	Anaplasmataceae	Ehrlichia	86	88545	0.000971258
	Bacteria	Proteobacteria	Gammaproteobacteria	Enterobacteriales	Enterobacteriaceae	Arsenophonus	79	88545	0.000892202
	Bacteria	Firmicutes	Bacilli	Lactobacillales	Lactobacillaceae	Lactobacillus	74	88545	0.000835733
	Bacteria	Cyanobacteria	Nostocophycideae	Stigonematales	Rivulariaceae	Calothrix	67	88545	0.000756677
	Bacteria	Proteobacteria	Betaproteobacteria	Burkholderiales	Alcaligenaceae	Sutterella	66	88545	0.000745384
	Bacteria	Firmicutes	Clostridia	Clostridiales	Veillonellaceae	Phascolarctobacterium	59	88545	0.000666328
	Bacteria	Proteobacteria	Alphaproteobacteria	Rhodobacterales	Rhodobacteraceae	Rhodobacter	58	88545	0.000655034
	Bacteria	Firmicutes	Clostridia	Clostridiales	Lachnospiraceae	Lachnospira	55	88545	0.000621153
	Bacteria	Verrucomicrobia	Verrucomicrobiae	Verrucomicrobiales	Verrucomicrobiaceae	Akkermansia	51	88545	0.000575978
	Bacteria	Proteobacteria	Gammaproteobacteria	Pseudomonadales	Moraxellaceae	Acinetobacter	50	88545	0.000564685
	Bacteria	Bacteroidetes	Flavobacteriia	Flavobacteriales	Flavobacteriaceae	Flavobacterium	49	88545	0.000553391
	Bacteria	Firmicutes	Clostridia	Clostridiales	Ruminococcaceae	Ruminococcus	43	88545	0.000485629
	Bacteria	Proteobacteria	Gammaproteobacteria	Pseudomonadales	Pseudomonadaceae	Pseudomonas	42	88545	0.000474335
	Bacteria	Proteobacteria	Gammaproteobacteria	Xanthomonadales	Xanthomonadaceae	Luteimonas	38	88545	0.00042916
	Bacteria	Firmicutes	Clostridia	Clostridiales	Peptococcaceae	Desulfosporosinus	36	88545	0.000406573
	Bacteria	Proteobacteria	Gammaproteobacteria	Xanthomonadales	Xanthomonadaceae	Stenotrophomonas	36	88545	0.000406573
	Bacteria	Proteobacteria	Betaproteobacteria	Burkholderiales	Comamonadaceae	Delftia	32	88545	0.000361398
	Bacteria	Firmicutes	Clostridia	Clostridiales	Ruminococcaceae	Faecalibacterium	29	88545	0.000327517
	Bacteria	Cyanobacteria	Synechococcophycideae	Synechococcales	Synechococcaceae	Prochlorococcus	28	88545	0.000316223
	Bacteria	Proteobacteria	Gammaproteobacteria	Enterobacteriales	Enterobacteriaceae	Escherichia	25	88545	0.000282342
	Bacteria	Proteobacteria	Alphaproteobacteria	Sphingomonadales	Sphingomonadaceae	Sphingomonas	25	88545	0.000282342
	Bacteria	Proteobacteria	Gammaproteobacteria	Alteromonadales	Alteromonadaceae	Candidatus Endobugula	24	88545	0.000271049
	Bacteria	Actinobacteria	Actinobacteria	Actinomycetales	Corynebacteriaceae	Corynebacterium	24	88545	0.000271049
	Bacteria	Firmicutes	Clostridia	Clostridiales	Lachnospiraceae	Coprococcus	22	88545	0.000248461
	Bacteria	Actinobacteria	Actinobacteria	Actinomycetales	Nocardiaceae	Rhodococcus	19	88545	0.00021458
	Bacteria	Proteobacteria	Betaproteobacteria	Burkholderiales	Oxalobacteraceae	Herbaspirillum	18	88545	0.000203286
	Bacteria	Proteobacteria	Gammaproteobacteria	Alteromonadales	Psychromonadaceae	Psychromonas	18	88545	0.000203286
	Bacteria	Firmicutes	Clostridia	Clostridiales	Lachnospiraceae	Roseburia	18	88545	0.000203286
	Bacteria	Firmicutes	Clostridia	Clostridiales	Clostridiaceae	Clostridium	15	88545	0.000169405
	Bacteria	Firmicutes	Clostridia	Clostridiales	Veillonellaceae	Megasphaera	15	88545	0.000169405
	Bacteria	Proteobacteria	Alphaproteobacteria	Rhizobiales	Methylobacteriaceae	Methylobacterium	15	88545	0.000169405
	Bacteria	Proteobacteria	Gammaproteobacteria	Enterobacteriales	Enterobacteriaceae	Enterobacter	14	88545	0.000158112
	Bacteria	Planctomycetes	Planctomycetia	Planctomycetales	Planctomycetaceae	Planctomyces	14	88545	0.000158112
	Bacteria	Actinobacteria	Actinobacteria	Actinomycetales	Propionibacteriaceae	Propionibacterium	14	88545	0.000158112
	Bacteria	Proteobacteria	Gammaproteobacteria	Legionellales	Coxiellaceae	Rickettsiella	14	88545	0.000158112
	Bacteria	Actinobacteria	Actinobacteria	Actinomycetales	Dietziaceae	Dietzia	13	88545	0.000146818
	Bacteria	Proteobacteria	Betaproteobacteria	Burkholderiales	Comamonadaceae	Acidovorax	11	88545	0.000124231
	Bacteria	Proteobacteria	Deltaproteobacteria	Syntrophobacterales	Desulfobacteraceae	Desulfobacter	11	88545	0.000124231
	Bacteria	Bacteroidetes	Bacteroidia	Bacteroidales	Prevotellaceae	Prevotella	11	88545	0.000124231
	Bacteria	Proteobacteria	Betaproteobacteria	Burkholderiales	Oxalobacteraceae	Oxalobacter	10	88545	0.000112937
	Bacteria	Proteobacteria	Alphaproteobacteria	Rhizobiales	Bradyrhizobiaceae	Afipia	9	88545	0.000101643
	Bacteria	Proteobacteria	Alphaproteobacteria	Rhizobiales	Rhizobiaceae	Agrobacterium	9	88545	0.000101643
	Bacteria	Actinobacteria	Actinobacteria	Actinomycetales	Microbacteriaceae	Candidatus Rhodoluna	9	88545	0.000101643
	Bacteria	Bacteroidetes	Flavobacteriia	Flavobacteriales	Flavobacteriaceae	Chryseobacterium	9	88545	0.000101643
	Bacteria	Verrucomicrobia	Verrucomicrobiae	Verrucomicrobiales	Verrucomicrobiaceae	Prosthecobacter	9	88545	0.000101643
	Bacteria	Proteobacteria	Alphaproteobacteria	Sphingomonadales	Sphingomonadaceae	Sphingobium	9	88545	0.000101643
	Bacteria	Firmicutes	Bacilli	Lactobacillales	Streptococcaceae	Streptococcus	9	88545	0.000101643
	Bacteria	Actinobacteria	Actinobacteria	Actinomycetales	Actinomycetaceae	Actinomyces	8	88545	9.03495e-05
	Bacteria	Proteobacteria	Betaproteobacteria	Rhodocyclales	Rhodocyclaceae	Dechloromonas	8	88545	9.03495e-05
	Bacteria	Proteobacteria	Gammaproteobacteria	Enterobacteriales	Enterobacteriaceae	Klebsiella	8	88545	9.03495e-05
	Bacteria	Proteobacteria	Alphaproteobacteria	Rhizobiales	Phyllobacteriaceae	Mesorhizobium	8	88545	9.03495e-05
	Bacteria	Bacteroidetes	Bacteroidia	Bacteroidales	Porphyromonadaceae	Parabacteroides	8	88545	9.03495e-05
	Bacteria	Firmicutes	Bacilli	Bacillales	Staphylococcaceae	Staphylococcus	8	88545	9.03495e-05
	Bacteria	Chloroflexi	Anaerolineae	Anaerolineales	Anaerolinaceae	Anaerolinea	7	88545	7.90558e-05
	Bacteria	Bacteroidetes	Sphingobacteriia	Sphingobacteriales	Flexibacteraceae	Arcicella	7	88545	7.90558e-05
	Bacteria	Proteobacteria	Alphaproteobacteria	Rhodospirillales	Acetobacteraceae	Gluconobacter	7	88545	7.90558e-05
	Bacteria	Proteobacteria	Gammaproteobacteria	Oceanospirillales	Halomonadaceae	Halomonas	7	88545	7.90558e-05
	Bacteria	Proteobacteria	Alphaproteobacteria	Rhizobiales	Hyphomicrobiaceae	Hyphomicrobium	7	88545	7.90558e-05
	Bacteria	Firmicutes	Clostridia	Clostridiales	Ruminococcaceae	Oscillospira	7	88545	7.90558e-05
	Bacteria	Bacteroidetes	Bacteroidia	Bacteroidales	Paraprevotellaceae	Paraprevotella	7	88545	7.90558e-05
	Bacteria	Proteobacteria	Betaproteobacteria	Burkholderiales	Comamonadaceae	Pelomonas	7	88545	7.90558e-05
	Bacteria	Proteobacteria	Betaproteobacteria	Burkholderiales	Comamonadaceae	Rhodoferax	7	88545	7.90558e-05
	Bacteria	Actinobacteria	Actinobacteria	Actinomycetales	Streptomycetaceae	Streptacidiphilus	7	88545	7.90558e-05
	Bacteria	Proteobacteria	Alphaproteobacteria	Rhodobacterales	Rhodobacteraceae	Amaricoccus	6	88545	6.77622e-05
	Bacteria	Proteobacteria	Alphaproteobacteria	Rhizobiales	Bradyrhizobiaceae	Bradyrhizobium	6	88545	6.77622e-05
	Bacteria	Firmicutes	Bacilli	Lactobacillales	Carnobacteriaceae	Carnobacterium	6	88545	6.77622e-05
	Bacteria	Proteobacteria	Betaproteobacteria	Burkholderiales	Comamonadaceae	Leptothrix	6	88545	6.77622e-05
	Bacteria	Proteobacteria	Deltaproteobacteria	Myxococcales	Nannocystaceae	Nannocystis	6	88545	6.77622e-05
	Bacteria	Proteobacteria	Gammaproteobacteria	Enterobacteriales	Enterobacteriaceae	Serratia	6	88545	6.77622e-05
	Bacteria	Firmicutes	Bacilli	Bacillales	Planococcaceae	Solibacillus	6	88545	6.77622e-05
	Bacteria	Proteobacteria	Epsilonproteobacteria	Campylobacterales	Helicobacteraceae	Sulfurimonas	6	88545	6.77622e-05
	Bacteria	Proteobacteria	Gammaproteobacteria	Alteromonadales	Chromatiaceae	Alishewanella	5	88545	5.64685e-05
	Bacteria	Firmicutes	Clostridia	Clostridiales	Clostridiaceae	Anaerococcus	5	88545	5.64685e-05
	Bacteria	Proteobacteria	Alphaproteobacteria	Rhizobiales	Rhizobiaceae	Candidatus Liberibacter	5	88545	5.64685e-05
	Bacteria	Bacteroidetes	Sphingobacteriia	Sphingobacteriales	Flexibacteraceae	Hymenobacter	5	88545	5.64685e-05
	Bacteria	Proteobacteria	Betaproteobacteria	Burkholderiales	Comamonadaceae	Limnohabitans	5	88545	5.64685e-05
	Bacteria	Proteobacteria	Alphaproteobacteria	Rhizobiales	Bradyrhizobiaceae	Nitrobacter	5	88545	5.64685e-05
	Bacteria	Proteobacteria	Alphaproteobacteria	Rhodospirillales	Acetobacteraceae	Roseomonas	5	88545	5.64685e-05
	Bacteria	Firmicutes	Clostridia	Clostridiales	Clostridiaceae	Sarcina	5	88545	5.64685e-05
	Bacteria	Firmicutes	Bacilli	Bacillales	Planococcaceae	Sporosarcina	5	88545	5.64685e-05
	Bacteria	Proteobacteria	Gammaproteobacteria	Enterobacteriales	Enterobacteriaceae	Trabulsiella	5	88545	5.64685e-05
	Bacteria	Proteobacteria	Betaproteobacteria	Rhodocyclales	Rhodocyclaceae	Zoogloea	5	88545	5.64685e-05
	Bacteria	Proteobacteria	Epsilonproteobacteria	Campylobacterales	Campylobacteraceae	Arcobacter	4	88545	<0.01%
	Bacteria	Proteobacteria	Alphaproteobacteria	Rhodospirillales	Rhodospirillaceae	Azospirillum	4	88545	<0.01%
	Bacteria	Proteobacteria	Deltaproteobacteria	Bdellovibrionales	Bdellovibrionaceae	Bdellovibrio	4	88545	<0.01%
	Bacteria	Bacteroidetes	Bacteroidia	Bacteroidales	Porphyromonadaceae	Dysgonomonas	4	88545	<0.01%
	Bacteria	Proteobacteria	Betaproteobacteria	Burkholderiales	Oxalobacteraceae	Herminiimonas	4	88545	<0.01%
	Bacteria	Actinobacteria	Actinobacteria	Actinomycetales	Kineosporiaceae	Kineosporia	4	88545	<0.01%
	Bacteria	Proteobacteria	Betaproteobacteria	Burkholderiales	Comamonadaceae	Paucibacter	4	88545	<0.01%
	Bacteria	Thermotogae	Thermotogae	Thermotogales	Thermotogaceae	Petrotoga	4	88545	<0.01%
	Bacteria	Proteobacteria	Alphaproteobacteria	Rickettsiales	Rickettsiaceae	Rickettsia	4	88545	<0.01%
	Bacteria	Proteobacteria	Alphaproteobacteria	Rhodospirillales	Rhodospirillaceae	Roseospira	4	88545	<0.01%
	Bacteria	Proteobacteria	Alphaproteobacteria	Kiloniellales	Kiloniellaceae	Thalassospira	4	88545	<0.01%
	Bacteria	Firmicutes	Bacilli	Turicibacterales	Turicibacteraceae	Turicibacter	4	88545	<0.01%
	Bacteria	Firmicutes	Clostridia	Clostridiales	Eubacteriaceae	Acetobacterium	3	88545	<0.01%
	Bacteria	Actinobacteria	Actinobacteria	Actinomycetales	Microbacteriaceae	Agrococcus	3	88545	<0.01%
	Bacteria	Cyanobacteria	Synechococcophycideae	Pseudanabaenales	Pseudanabaenaceae	Arthronema	3	88545	<0.01%
	Bacteria	Chlamydiae	Chlamydiia	Chlamydiales	Rhabdochlamydiaceae	Candidatus Rhabdochlamydia	3	88545	<0.01%
	Bacteria	Proteobacteria	Gammaproteobacteria	Methylococcales	Crenotrichaceae	Crenothrix	3	88545	<0.01%
	Bacteria	Firmicutes	Clostridia	Clostridiales	Peptococcaceae	Desulfotomaculum	3	88545	<0.01%
	Bacteria	Bacteroidetes	Flavobacteriia	Flavobacteriales	Cryomorphaceae	Fluviicola	3	88545	<0.01%
	Bacteria	Planctomycetes	Planctomycetia	Gemmatales	Gemmataceae	Gemmata	3	88545	<0.01%
	Bacteria	Firmicutes	Bacilli	Bacillales	Bacillaceae	Geobacillus	3	88545	<0.01%
	Bacteria	Proteobacteria	Gammaproteobacteria	Enterobacteriales	Enterobacteriaceae	Gluconacetobacter	3	88545	<0.01%
	Bacteria	Firmicutes	Clostridia	Halanaerobiales	Halanaerobiaceae	Halanaerobium	3	88545	<0.01%
	Bacteria	Verrucomicrobia	Verrucomicrobiae	Verrucomicrobiales	Verrucomicrobiaceae	Luteolibacter	3	88545	<0.01%
	Bacteria	Proteobacteria	Betaproteobacteria	Rhodocyclales	Rhodocyclaceae	Methyloversatilis	3	88545	<0.01%
	Bacteria	Proteobacteria	Gammaproteobacteria	Alteromonadales	Alteromonadaceae	Microbulbifer	3	88545	<0.01%
	Bacteria	Actinobacteria	Actinobacteria	Actinomycetales	Micrococcaceae	Micrococcus	3	88545	<0.01%
	Viruses	DNA	Group II		Microviridae	Microvirus	3	88545	<0.01%
	Bacteria	Proteobacteria	Alphaproteobacteria	Rhizobiales	Brucellaceae	Ochrobactrum	3	88545	<0.01%
	Bacteria	Proteobacteria	Betaproteobacteria	Rhodocyclales	Rhodocyclaceae	Rhodocyclus	3	88545	<0.01%
	Bacteria	Actinobacteria	Actinobacteria	Actinomycetales	Pseudonocardiaceae	Saccharopolyspora	3	88545	<0.01%
	Bacteria	Planctomycetes	Planctomycetia	Gemmatales	Isosphaeraceae	Singulisphaera	3	88545	<0.01%
	Bacteria	Proteobacteria	Betaproteobacteria	Burkholderiales	Comamonadaceae	Thiomonas	3	88545	<0.01%
	Bacteria	Actinobacteria	Acidimicrobiia	Acidimicrobiales	Acidimicrobiaceae	Acidimicrobium	2	88545	<0.01%
	Bacteria	Proteobacteria	Alphaproteobacteria	Caulobacterales	Caulobacteraceae	Arthrospira	2	88545	<0.01%
	Bacteria	Verrucomicrobia	Spartobacteria	Chthoniobacterales	Chthoniobacteraceae	Chthoniobacter	2	88545	<0.01%
	Bacteria	Proteobacteria	Deltaproteobacteria	Desulfuromonadales	Desulfuromonadaceae	Desulfuromusa	2	88545	<0.01%
	Bacteria	Acidobacteria	Acidobacteria	Acidobacteriales	Acidobacteriaceae	Edaphobacter	2	88545	<0.01%
	Bacteria	Bacteroidetes	Sphingobacteriia	Sphingobacteriales	Flexibacteraceae	Emticicia	2	88545	<0.01%
	Bacteria	Proteobacteria	Deltaproteobacteria	Desulfuromonadales	Geobacteraceae	Geobacter	2	88545	<0.01%
	Bacteria	Proteobacteria	Epsilonproteobacteria	Campylobacterales	Helicobacteraceae	Helicobacter	2	88545	<0.01%
	Bacteria	Actinobacteria	Actinobacteria	Actinomycetales	Micrococcaceae	Kocuria	2	88545	<0.01%
	Bacteria	Proteobacteria	Gammaproteobacteria	Legionellales	Legionellaceae	Legionella	2	88545	<0.01%
	Bacteria	Firmicutes	Bacilli	Lactobacillales	Leuconostocaceae	Leuconostoc	2	88545	<0.01%
	Bacteria	Bacteroidetes	Sphingobacteriia	Sphingobacteriales	Saprospiraceae	Lewinella	2	88545	<0.01%
	Bacteria	Actinobacteria	Actinobacteria	Actinomycetales	Micromonosporaceae	Micromonospora	2	88545	<0.01%
	Bacteria	Proteobacteria	Alphaproteobacteria	Rhodospirillales	Rhodospirillaceae	Oleomonas	2	88545	<0.01%
	Bacteria	Bacteroidetes	Sphingobacteriia	Sphingobacteriales	Sphingobacteriaceae	Pedobacter	2	88545	<0.01%
	Bacteria	Proteobacteria	Alphaproteobacteria	Rhizobiales	Hyphomicrobiaceae	Pedomicrobium	2	88545	<0.01%
	Bacteria	Verrucomicrobia	Pedosphaerae	Pedosphaerales	Pedosphaeraceae	Pedosphaera	2	88545	<0.01%
	Bacteria	Firmicutes	Clostridia	Clostridiales	Peptococcaceae	Pelotomaculum	2	88545	<0.01%
	Bacteria	Proteobacteria	Gammaproteobacteria	Pseudomonadales	Moraxellaceae	Psychrobacter	2	88545	<0.01%
	Bacteria	Proteobacteria	Alphaproteobacteria	Rhodospirillales	Rhodospirillaceae	Rhodovibrio	2	88545	<0.01%
	Bacteria	Firmicutes	Bacilli	Bacillales	Staphylococcaceae	Salinicoccus	2	88545	<0.01%
	Bacteria	Proteobacteria	Alphaproteobacteria	Rhizobiales	Rhizobiaceae	Shinella	2	88545	<0.01%
	Bacteria	Firmicutes	Clostridia	Coriobacteriales	Coriobacteriaceae	Slackia	2	88545	<0.01%
	Bacteria	Actinobacteria	Actinobacteria	Actinomycetales	Streptomycetaceae	Streptomyces	2	88545	<0.01%
	Bacteria	Bacteroidetes	Flavobacteriia	Flavobacteriales	Flavobacteriaceae	Tenacibaculum	2	88545	<0.01%
	Bacteria	Proteobacteria	Gammaproteobacteria	Enterobacteriales	Enterobacteriaceae	Yersinia	2	88545	<0.01%
	Bacteria	Actinobacteria	Actinobacteria	Actinomycetales	Micromonosporaceae	Actinocatenispora	1	88545	<0.01%
	Bacteria	Actinobacteria	Actinobacteria	Actinomycetales	Thermomonosporaceae	Actinomadura	1	88545	<0.01%
	Bacteria	Actinobacteria	Actinobacteria	Actinomycetales	Nocardioidaceae	Aeromicrobium	1	88545	<0.01%
	Bacteria	Proteobacteria	Gammaproteobacteria	Oceanospirillales	Oceanospirillaceae	Amphritea	1	88545	<0.01%
	Bacteria	Chloroflexi	Anaerolineae	Anaerolineales	Anaerolinaceae	Bellilinea	1	88545	<0.01%
	Bacteria	Actinobacteria	Actinobacteria	Bifidobacteriales	Bifidobacteriaceae	Bifidobacterium	1	88545	<0.01%
	Bacteria	Proteobacteria	Betaproteobacteria	Burkholderiales	Burkholderiaceae	Burkholderia	1	88545	<0.01%
	Bacteria	Firmicutes	Clostridia	Thermoanaerobacterales	Caldicellulosiruptoraceae	Caldicellulosiruptor	1	88545	<0.01%
	Bacteria	Chloroflexi	Anaerolineae	Caldilineales	Caldilineaceae	Caldilinea	1	88545	<0.01%
	Bacteria	Bacteroidetes	Sphingobacteriia	Sphingobacteriales	Amoebophilaceae	Candidatus Amoebophilus	1	88545	<0.01%
	Bacteria	Tenericutes	Mollicutes	Acholeplasmatales	Acholeplasmataceae	Candidatus Phytoplasma	1	88545	<0.01%
	Bacteria	Proteobacteria	Gammaproteobacteria	Enterobacteriales	Enterobacteriaceae	Candidatus Regiella	1	88545	<0.01%
	Bacteria	Planctomycetes	Brocadiae	Brocadiales	Brocadiaceae	Candidatus Scalindua	1	88545	<0.01%
	Bacteria	Proteobacteria	Betaproteobacteria	Burkholderiales	Comamonadaceae	Comamonas	1	88545	<0.01%
	Bacteria	Actinobacteria	Thermoleophilia	Solirubrobacterales	Conexibacteraceae	Conexibacter	1	88545	<0.01%
	Bacteria	Proteobacteria	Betaproteobacteria	Burkholderiales	Comamonadaceae	Curvibacter	1	88545	<0.01%
	Bacteria	Proteobacteria	Deltaproteobacteria	Myxococcales	Cystobacteraceae	Cystobacter	1	88545	<0.01%
	Bacteria	Thermi	Deinococci	Deinococcales	Deinococcaceae	Deinococcus	1	88545	<0.01%
	Bacteria	Proteobacteria	Deltaproteobacteria	Desulfovibrionales	Desulfohalobiaceae	Desulfonatronovibrio	1	88545	<0.01%
	Bacteria	Proteobacteria	Deltaproteobacteria	Syntrophobacterales	Desulfobacteraceae	Desulfosarcina	1	88545	<0.01%
	Bacteria	Proteobacteria	Betaproteobacteria	Burkholderiales	Comamonadaceae	Diaphorobacter	1	88545	<0.01%
	Bacteria	Cyanobacteria	Nostocophycideae	Nostocales	Nostocaceae	Dolichospermum	1	88545	<0.01%
	Bacteria	Thermotogae	Thermotogae	Thermotogales	Thermotogaceae	Fervidobacterium	1	88545	<0.01%
	Bacteria	Firmicutes	Clostridia	Clostridiales	Clostridiaceae	Finegoldia	1	88545	<0.01%
	Bacteria	Actinobacteria	Actinobacteria	Actinomycetales	Frankiaceae	Frankia	1	88545	<0.01%
	Bacteria	Proteobacteria	Betaproteobacteria	Gallionellales	Gallionellaceae	Gallionella	1	88545	<0.01%
	Bacteria	Actinobacteria	Actinobacteria	Actinomycetales	Bogoriellaceae	Georgenia	1	88545	<0.01%
	Bacteria	Proteobacteria	Betaproteobacteria	Burkholderiales	Comamonadaceae	Giesbergeria	1	88545	<0.01%
	Bacteria	Firmicutes	Clostridia	Clostridiales	Heliobacteriaceae	Heliorestis	1	88545	<0.01%
	Bacteria	Proteobacteria	Alphaproteobacteria	Rhodobacterales	Hyphomonadaceae	Hyphomonas	1	88545	<0.01%
	Bacteria	Actinobacteria	Actinobacteria	Actinomycetales	Intrasporangiaceae	Janibacter	1	88545	<0.01%
	Bacteria	Proteobacteria	Betaproteobacteria	Burkholderiales	Oxalobacteraceae	Janthinobacterium	1	88545	<0.01%
	Bacteria	Firmicutes	Clostridia	Clostridiales	Lachnospiraceae	Johnsonella	1	88545	<0.01%
	Bacteria	Actinobacteria	Actinobacteria	Actinomycetales	Intrasporangiaceae	Knoellia	1	88545	<0.01%
	Bacteria	Chloroflexi	Chloroflexi	Roseiflexales	Kouleothrixaceae	Kouleothrix	1	88545	<0.01%
	Bacteria	Actinobacteria	Actinobacteria	Actinomycetales	Nocardioidaceae	Kribbella	1	88545	<0.01%
	Bacteria	Firmicutes	Bacilli	Bacillales	Bacillaceae	Lentibacillus	1	88545	<0.01%
	Bacteria	Proteobacteria	Gammaproteobacteria	Thiotrichales	Thiotrichaceae	Leucothrix	1	88545	<0.01%
	Bacteria	Proteobacteria	Alphaproteobacteria	Rhodobacterales	Rhodobacteraceae	Loktanella	1	88545	<0.01%
	Bacteria	Proteobacteria	Alphaproteobacteria	Rhodobacterales	Hyphomonadaceae	Maricaulis	1	88545	<0.01%
	Bacteria	Proteobacteria	Gammaproteobacteria	Methylococcales	Methylococcaceae	Methylocaldum	1	88545	<0.01%
	Bacteria	Proteobacteria	Gammaproteobacteria	Thiotrichales	Piscirickettsiaceae	Methylophaga	1	88545	<0.01%
	Bacteria	Firmicutes	Clostridia	Thermoanaerobacterales	Thermoanaerobacteraceae	Moorella	1	88545	<0.01%
	Bacteria	Tenericutes	Mollicutes	Mycoplasmatales	Mycoplasmataceae	Mycoplasma	1	88545	<0.01%
	Bacteria	Cyanobacteria	Nostocophycideae	Nostocales	Nostocaceae	Nostoc	1	88545	<0.01%
	Bacteria	Proteobacteria	Alphaproteobacteria	Sphingomonadales	Sphingomonadaceae	Novosphingobium	1	88545	<0.01%
	Bacteria	Cyanobacteria	Oscillatoriophycideae	Chroococcales	Phormidiaceae	Oscillatoria	1	88545	<0.01%
	Bacteria	Firmicutes	Clostridia	Clostridiales	Peptococcaceae	Peptococcus	1	88545	<0.01%
	Bacteria	Firmicutes	Clostridia	Clostridiales	Clostridiaceae	Peptoniphilus	1	88545	<0.01%
	Bacteria	Proteobacteria	Alphaproteobacteria	Caulobacterales	Caulobacteraceae	Phenylobacterium	1	88545	<0.01%
	Bacteria	Cyanobacteria	Oscillatoriophycideae	Oscillatoriales	Phormidiaceae	Phormidium	1	88545	<0.01%
	Bacteria	Planctomycetes	Planctomycetia	Pirellulales	Pirellulaceae	Pirellula	1	88545	<0.01%
	Bacteria	Firmicutes	Bacilli	Bacillales	Thermoactinomycetaceae	Planifilum	1	88545	<0.01%
	Bacteria	Bacteroidetes	Flavobacteriia	Flavobacteriales	Flavobacteriaceae	Polaribacter	1	88545	<0.01%
	Bacteria	Proteobacteria	Betaproteobacteria	Burkholderiales	Oxalobacteraceae	Polynucleobacter	1	88545	<0.01%
	Bacteria	Firmicutes	Clostridia	Clostridiales	Veillonellaceae	Propionispora	1	88545	<0.01%
	Bacteria	Proteobacteria	Alphaproteobacteria	Rhizobiales	Rhizobiaceae	Rhizobium	1	88545	<0.01%
	Bacteria	Proteobacteria	Alphaproteobacteria	Rhodospirillales	Rhodospirillaceae	Rhodospirillum	1	88545	<0.01%
	Bacteria	Verrucomicrobia	Verrucomicrobiae	Verrucomicrobiales	Verrucomicrobiaceae	Rubritalea	1	88545	<0.01%
	Bacteria	Actinobacteria	Actinobacteria	Actinomycetales	Pseudonocardiaceae	Saccharomonospora	1	88545	<0.01%
	Bacteria	Proteobacteria	Gammaproteobacteria	Alteromonadales	Shewanellaceae	Shewanella	1	88545	<0.01%
	Bacteria	Proteobacteria	Alphaproteobacteria	Rhodospirillales	Rhodospirillaceae	Skermanella	1	88545	<0.01%
	Bacteria	Bacteroidetes	Sphingobacteriia	Sphingobacteriales	Sphingobacteriaceae	Sphingobacterium	1	88545	<0.01%
	Bacteria	Proteobacteria	Betaproteobacteria	Neisseriales	Neisseriaceae	Stenoxybacter	1	88545	<0.01%
	Bacteria	Firmicutes	Clostridia	Clostridiales	Symbiobacteriaceae	Symbiobacterium	1	88545	<0.01%
	Bacteria	Firmicutes	Bacilli	Thermicanales	Thermicanaceae	Thermicanus	1	88545	<0.01%
	Bacteria	Proteobacteria	Gammaproteobacteria	Thiohalorhabdales	Thiohalorhabdaceae	Thiohalorhabdus	1	88545	<0.01%
	Bacteria	Proteobacteria	Gammaproteobacteria	Aeromonadales	Aeromonadaceae	Tolumonas	1	88545	<0.01%
	Bacteria	Proteobacteria	Betaproteobacteria	Burkholderiales	Comamonadaceae	Variovorax	1	88545	<0.01%
	Bacteria	Firmicutes	Clostridia	Clostridiales	Veillonellaceae	Veillonella	1	88545	<0.01%
	Bacteria	Bacteroidetes	Flavobacteriia	Flavobacteriales	Flavobacteriaceae	Winogradskyella	1	88545	<0.01%
	Bacteria	Proteobacteria	Alphaproteobacteria	Rhizobiales	Xanthobacteraceae	Xanthobacter	1	88545	<0.01%
	Bacteria	Proteobacteria	Gammaproteobacteria	Xanthomonadales	Xanthomonadaceae	Xanthomonas	1	88545	<0.01%
	Bacteria	Bacteroidetes	Flavobacteriia	Flavobacteriales	Flavobacteriaceae	Zobellia	1	88545	<0.01%

## Sheet: Additional file S6
Additional file S6. Wolbachia(+) ovary microbiome, Replicate 3
	Kingdom	Phylum	Class	Order	Family	Genus	reads per genus	total reads	% reads per genus
	Bacteria	Proteobacteria	Alphaproteobacteria	Rickettsiales	Rickettsiaceae	Wolbachia	134829	140794	0.957633
	Bacteria	Bacteroidetes	Bacteroidia	Bacteroidales	Bacteroidaceae	Bacteroides	1160	140794	0.00823899
	Bacteria	Proteobacteria	Deltaproteobacteria	Syntrophobacterales	Desulfobacteraceae	Desulfofrigus	726	140794	0.00515647
	Bacteria	Proteobacteria	Alphaproteobacteria	Rickettsiales	Anaplasmataceae	Neorickettsia	650	140794	0.00461667
	Bacteria	Proteobacteria	Alphaproteobacteria	Rickettsiales	Anaplasmataceae	Ehrlichia	169	140794	0.00120034
	Bacteria	Proteobacteria	Alphaproteobacteria	Rhodospirillales	Acetobacteraceae	Acetobacter	137	140794	0.000973053
	Bacteria	Cyanobacteria	Nostocophycideae	Stigonematales	Rivulariaceae	Calothrix	128	140794	0.00090913
	Bacteria	Proteobacteria	Alphaproteobacteria	Rhodobacterales	Rhodobacteraceae	Rhodobacter	117	140794	0.000831001
	Bacteria	Firmicutes	Bacilli	Lactobacillales	Streptococcaceae	Streptococcus	110	140794	0.000781283
	Bacteria	Firmicutes	Clostridia	Clostridiales	Lachnospiraceae	Blautia	108	140794	0.000767078
	Bacteria	Bacteroidetes	Bacteroidia	Bacteroidales	Paraprevotellaceae	Paraprevotella	99	140794	0.000703155
	Bacteria	Proteobacteria	Gammaproteobacteria	Pseudomonadales	Moraxellaceae	Acinetobacter	94	140794	0.000667642
	Bacteria	Firmicutes	Clostridia	Clostridiales	Lachnospiraceae	Lachnospira	91	140794	0.000646334
	Bacteria	Proteobacteria	Gammaproteobacteria	Pseudomonadales	Pseudomonadaceae	Pseudomonas	79	140794	0.000561103
	Bacteria	Proteobacteria	Gammaproteobacteria	Xanthomonadales	Xanthomonadaceae	Luteimonas	76	140794	0.000539796
	Bacteria	Firmicutes	Clostridia	Clostridiales	Veillonellaceae	Phascolarctobacterium	68	140794	0.000482975
	Bacteria	Proteobacteria	Betaproteobacteria	Burkholderiales	Alcaligenaceae	Sutterella	61	140794	0.000433257
	Bacteria	Actinobacteria	Actinobacteria	Actinomycetales	Corynebacteriaceae	Corynebacterium	56	140794	0.000397744
	Bacteria	Firmicutes	Clostridia	Clostridiales	Ruminococcaceae	Ruminococcus	53	140794	0.000376436
	Bacteria	Firmicutes	Bacilli	Bacillales	Staphylococcaceae	Staphylococcus	50	140794	0.000355129
	Bacteria	Proteobacteria	Alphaproteobacteria	Sphingomonadales	Sphingomonadaceae	Sphingomonas	49	140794	0.000348026
	Bacteria	Firmicutes	Clostridia	Clostridiales	Peptococcaceae	Desulfosporosinus	45	140794	0.000319616
	Bacteria	Firmicutes	Clostridia	Clostridiales	Veillonellaceae	Veillonella	45	140794	0.000319616
	Bacteria	Proteobacteria	Gammaproteobacteria	Enterobacteriales	Enterobacteriaceae	Escherichia	42	140794	0.000298308
	Bacteria	Tenericutes	Mollicutes	Mycoplasmatales	Mycoplasmataceae	Mycoplasma	42	140794	0.000298308
	Bacteria	Bacteroidetes	Bacteroidia	Bacteroidales	Porphyromonadaceae	Parabacteroides	42	140794	0.000298308
	Bacteria	Bacteroidetes	Bacteroidia	Bacteroidales	Prevotellaceae	Prevotella	41	140794	0.000291206
	Bacteria	Actinobacteria	Actinobacteria	Actinomycetales	Propionibacteriaceae	Propionibacterium	39	140794	0.000277
	Bacteria	Proteobacteria	Alphaproteobacteria	Rhizobiales	Hyphomicrobiaceae	Hyphomicrobium	38	140794	0.000269898
	Bacteria	Proteobacteria	Alphaproteobacteria	Rickettsiales	Rickettsiaceae	Rickettsia	37	140794	0.000262795
	Bacteria	Acidobacteria	Solibacteres	Solibacterales	Solibacteraceae	Candidatus Solibacter	36	140794	0.000255693
	Bacteria	Firmicutes	Clostridia	Clostridiales	Clostridiaceae	Clostridium	35	140794	0.00024859
	Bacteria	Firmicutes	Bacilli	Lactobacillales	Leuconostocaceae	Weissella	34	140794	0.000241488
	Bacteria	Bacteroidetes	Sphingobacteriia	Sphingobacteriales	Chitinophagaceae	Segetibacter	32	140794	0.000227282
	Bacteria	Firmicutes	Clostridia	Clostridiales	Clostridiaceae	Peptoniphilus	31	140794	0.00022018
	Bacteria	Proteobacteria	Gammaproteobacteria	Alteromonadales	Psychromonadaceae	Psychromonas	31	140794	0.00022018
	Bacteria	Proteobacteria	Alphaproteobacteria	Rhizobiales	Methylobacteriaceae	Methylobacterium	29	140794	0.000205975
	Bacteria	Firmicutes	Bacilli	Bacillales	Bacillaceae	Bacillus	28	140794	0.000198872
	Bacteria	Proteobacteria	Deltaproteobacteria	Syntrophobacterales	Desulfobacteraceae	Desulfobacter	28	140794	0.000198872
	Bacteria	Planctomycetes	Planctomycetia	Gemmatales	Gemmataceae	Gemmata	28	140794	0.000198872
	Bacteria	Firmicutes	Clostridia	Clostridiales	Ruminococcaceae	Oscillospira	28	140794	0.000198872
	Bacteria	Proteobacteria	Betaproteobacteria	Burkholderiales	Comamonadaceae	Delftia	27	140794	0.00019177
	Bacteria	Proteobacteria	Alphaproteobacteria	Sphingomonadales	Sphingomonadaceae	Sphingobium	27	140794	0.00019177
	Bacteria	Firmicutes	Clostridia	Clostridiales	Ruminococcaceae	Faecalibacterium	26	140794	0.000184667
	Bacteria	Firmicutes	Bacilli	Lactobacillales	Lactobacillaceae	Lactobacillus	26	140794	0.000184667
	Bacteria	Proteobacteria	Gammaproteobacteria	Enterobacteriales	Enterobacteriaceae	Enterobacter	24	140794	0.000170462
	Bacteria	Bacteroidetes	Flavobacteriia	Flavobacteriales	Flavobacteriaceae	Flavobacterium	22	140794	0.000156257
	Bacteria	Fusobacteria	Fusobacteria	Fusobacteriales	Fusobacteriaceae	Fusobacterium	21	140794	0.000149154
	Bacteria	Proteobacteria	Gammaproteobacteria	Legionellales	Coxiellaceae	Rickettsiella	21	140794	0.000149154
	Bacteria	Firmicutes	Bacilli	Bacillales	Paenibacillaceae	Cohnella	19	140794	0.000134949
	Bacteria	Proteobacteria	Betaproteobacteria	Rhodocyclales	Rhodocyclaceae	Dechloromonas	19	140794	0.000134949
	Bacteria	Proteobacteria	Alphaproteobacteria	Rhizobiales	Rhizobiaceae	Agrobacterium	17	140794	0.000120744
	Bacteria	Proteobacteria	Alphaproteobacteria	Rhodospirillales	Acetobacteraceae	Gluconobacter	17	140794	0.000120744
	Bacteria	Actinobacteria	Actinobacteria	Actinomycetales	Mycobacteriaceae	Mycobacterium	17	140794	0.000120744
	Bacteria	Firmicutes	Clostridia	Clostridiales	Clostridiaceae	Alkaliphilus	15	140794	0.000106539
	Bacteria	Firmicutes	Clostridia	Clostridiales	Clostridiaceae	Finegoldia	15	140794	0.000106539
	Bacteria	Proteobacteria	Gammaproteobacteria	Oceanospirillales	Halomonadaceae	Halomonas	15	140794	0.000106539
	Viruses	DNA	Group II		Microviridae	Microvirus	15	140794	0.000106539
	Bacteria	Firmicutes	Clostridia	Thermoanaerobacterales	Thermovenabulum	Thermovenabulum	15	140794	0.000106539
	Bacteria	Actinobacteria	Actinobacteria	Bifidobacteriales	Bifidobacteriaceae	Bifidobacterium	14	140794	9.94361e-05
	Bacteria	Firmicutes	Clostridia	Clostridiales	Peptococcaceae	Pelotomaculum	14	140794	9.94361e-05
	Bacteria	Proteobacteria	Alphaproteobacteria	Rhizobiales	Bradyrhizobiaceae	Afipia	13	140794	9.23335e-05
	Bacteria	Proteobacteria	Alphaproteobacteria	Rhodospirillales	Rhodospirillaceae	Azospirillum	13	140794	9.23335e-05
	Bacteria	Proteobacteria	Gammaproteobacteria	Thiotrichales	Piscirickettsiaceae	Methylophaga	13	140794	9.23335e-05
	Bacteria	Proteobacteria	Gammaproteobacteria	Alteromonadales	Alteromonadaceae	Microbulbifer	13	140794	9.23335e-05
	Bacteria	Firmicutes	Clostridia	Clostridiales	Clostridiaceae	Natronincola	13	140794	9.23335e-05
	Bacteria	Actinobacteria	Actinobacteria	Actinomycetales	Streptomycetaceae	Streptomyces	13	140794	9.23335e-05
	Bacteria	Proteobacteria	Betaproteobacteria	Burkholderiales	Comamonadaceae	Acidovorax	12	140794	8.52309e-05
	Bacteria	Firmicutes	Clostridia	Clostridiales	Clostridiaceae	Anaerococcus	12	140794	8.52309e-05
	Bacteria	Proteobacteria	Alphaproteobacteria	Rhizobiales	Rhizobiaceae	Candidatus Liberibacter	12	140794	8.52309e-05
	Bacteria	Firmicutes	Clostridia	Clostridiales	Lachnospiraceae	Oribacterium	12	140794	8.52309e-05
	Bacteria	Planctomycetes	Planctomycetia	Planctomycetales	Planctomycetaceae	Planctomyces	12	140794	8.52309e-05
	Bacteria	Proteobacteria	Gammaproteobacteria	Enterobacteriales	Enterobacteriaceae	Providencia	12	140794	8.52309e-05
	Bacteria	Proteobacteria	Alphaproteobacteria	Rhodospirillales	Rhodospirillaceae	Rhodospirillum	12	140794	8.52309e-05
	Bacteria	Firmicutes	Clostridia	Clostridiales	Lachnospiraceae	Roseburia	12	140794	8.52309e-05
	Bacteria	Bacteroidetes	Sphingobacteriia	Sphingobacteriales	Sphingobacteriaceae	Sphingobacterium	12	140794	8.52309e-05
	Bacteria	Proteobacteria	Betaproteobacteria	Burkholderiales	Comamonadaceae	Thiomonas	12	140794	8.52309e-05
	Bacteria	Proteobacteria	Alphaproteobacteria	Rhizobiales	Bradyrhizobiaceae	Bradyrhizobium	11	140794	7.81283e-05
	Bacteria	Proteobacteria	Alphaproteobacteria	Rhodospirillales	Rhodospirillaceae	Oleomonas	11	140794	7.81283e-05
	Bacteria	Actinobacteria	Actinobacteria	Actinomycetales	Actinomycetaceae	Parascardovia	11	140794	7.81283e-05
	Bacteria	Proteobacteria	Betaproteobacteria	Burkholderiales	Comamonadaceae	Paucibacter	11	140794	7.81283e-05
	Bacteria	Bacteroidetes	Bacteroidia	Bacteroidales	Porphyromonadaceae	Porphyromonas	11	140794	7.81283e-05
	Bacteria	Proteobacteria	Alphaproteobacteria	Rhodospirillales	Rhodospirillaceae	Roseospira	11	140794	7.81283e-05
	Bacteria	Proteobacteria	Gammaproteobacteria	Enterobacteriales	Enterobacteriaceae	Serratia	11	140794	7.81283e-05
	Bacteria	Cyanobacteria	Nostocophycideae	Nostocales	Scytonemataceae	Scytonema	10	140794	7.10258e-05
	Bacteria	Verrucomicrobia	Verrucomicrobiae	Verrucomicrobiales	Verrucomicrobiaceae	Akkermansia	9	140794	6.39232e-05
	Bacteria	Proteobacteria	Deltaproteobacteria	Syntrophobacterales	Desulfobacteraceae	Desulfosarcina	9	140794	6.39232e-05
	Bacteria	Bacteroidetes	Flavobacteriia	Flavobacteriales	Cryomorphaceae	Fluviicola	9	140794	6.39232e-05
	Bacteria	Proteobacteria	Betaproteobacteria	Burkholderiales	Comamonadaceae	Schlegelella	9	140794	6.39232e-05
	Bacteria	Firmicutes	Clostridia	Coriobacteriales	Coriobacteriaceae	Collinsella	8	140794	5.68206e-05
	Bacteria	Proteobacteria	Gammaproteobacteria	Enterobacteriales	Enterobacteriaceae	Gluconacetobacter	8	140794	5.68206e-05
	Bacteria	Proteobacteria	Epsilonproteobacteria	Campylobacterales	Helicobacteraceae	Helicobacter	8	140794	5.68206e-05
	Bacteria	Proteobacteria	Gammaproteobacteria	Oceanospirillales	Halomonadaceae	Kushneria	8	140794	5.68206e-05
	Bacteria	Proteobacteria	Betaproteobacteria	Burkholderiales	Comamonadaceae	Limnohabitans	8	140794	5.68206e-05
	Bacteria	Firmicutes	Clostridia	Clostridiales	Veillonellaceae	Megasphaera	8	140794	5.68206e-05
	Bacteria	Proteobacteria	Alphaproteobacteria	Rhizobiales	Phyllobacteriaceae	Mesorhizobium	8	140794	5.68206e-05
	Bacteria	Firmicutes	Bacilli	Bacillales	Paenibacillaceae	Paenibacillus	8	140794	5.68206e-05
	Bacteria	Verrucomicrobia	Pedosphaerae	Pedosphaerales	Pedosphaeraceae	Pedosphaera	8	140794	5.68206e-05
	Bacteria	Proteobacteria	Gammaproteobacteria	Pseudomonadales	Moraxellaceae	Psychrobacter	8	140794	5.68206e-05
	Bacteria	Actinobacteria	Actinobacteria	Actinomycetales	Nocardiaceae	Rhodococcus	8	140794	5.68206e-05
	Bacteria	Firmicutes	Clostridia	Clostridiales	Eubacteriaceae	Acetobacterium	7	140794	<0.01%
	Bacteria	Actinobacteria	Actinobacteria	Actinomycetales	Actinomycetaceae	Actinomyces	7	140794	<0.01%
	Bacteria	Proteobacteria	Alphaproteobacteria	Rhodobacterales	Rhodobacteraceae	Amaricoccus	7	140794	<0.01%
	Bacteria	Proteobacteria	Alphaproteobacteria	Sphingomonadales	Sphingomonadaceae	Novosphingobium	7	140794	<0.01%
	Bacteria	Proteobacteria	Alphaproteobacteria	Rhodospirillales	Rhodospirillaceae	Rhodovibrio	7	140794	<0.01%
	Bacteria	Actinobacteria	Actinobacteria	Actinomycetales	Sanguibacteraceae	Sanguibacter	7	140794	<0.01%
	Bacteria	Actinobacteria	Thermoleophilia	Solirubrobacterales	Solirubrobacteraceae	Solirubrobacter	7	140794	<0.01%
	Bacteria	Proteobacteria	Alphaproteobacteria	Kiloniellales	Kiloniellaceae	Thalassospira	7	140794	<0.01%
	Bacteria	Actinobacteria	Actinobacteria	Actinomycetales	Microbacteriaceae	Agromyces	6	140794	<0.01%
	Bacteria	Bacteroidetes	Flavobacteriia	Flavobacteriales	Flavobacteriaceae	Chryseobacterium	6	140794	<0.01%
	Bacteria	Acidobacteria	Acidobacteria	Acidobacteriales	Acidobacteriaceae	Edaphobacter	6	140794	<0.01%
	Bacteria	Proteobacteria	Betaproteobacteria	Burkholderiales	Oxalobacteraceae	Janthinobacterium	6	140794	<0.01%
	Bacteria	Proteobacteria	Betaproteobacteria	Burkholderiales	Comamonadaceae	Pelomonas	6	140794	<0.01%
	Bacteria	Thermotogae	Thermotogae	Thermotogales	Thermotogaceae	Petrotoga	6	140794	<0.01%
	Bacteria	Proteobacteria	Alphaproteobacteria	Rhodospirillales	Acetobacteraceae	Roseomonas	6	140794	<0.01%
	Bacteria	Proteobacteria	Gammaproteobacteria	Enterobacteriales	Enterobacteriaceae	Yersinia	6	140794	<0.01%
	Bacteria	Proteobacteria	Alphaproteobacteria	Rhizobiales	Bradyrhizobiaceae	Bosea	5	140794	<0.01%
	Bacteria	Proteobacteria	Gammaproteobacteria	Pasteurellales	Pasteurellaceae	Mannheimia	5	140794	<0.01%
	Bacteria	Proteobacteria	Alphaproteobacteria	Rhizobiales	Methylocystaceae	Methylosinus	5	140794	<0.01%
	Bacteria	Proteobacteria	Betaproteobacteria	Neisseriales	Neisseriaceae	Neisseria	5	140794	<0.01%
	Bacteria	Bacteroidetes	Sphingobacteriia	Sphingobacteriales	Sphingobacteriaceae	Pedobacter	5	140794	<0.01%
	Bacteria	Proteobacteria	Betaproteobacteria	Rhodocyclales	Rhodocyclaceae	Rhodocyclus	5	140794	<0.01%
	Bacteria	Firmicutes	Bacilli	Bacillales	Staphylococcaceae	Salinicoccus	5	140794	<0.01%
	Bacteria	Proteobacteria	Gammaproteobacteria	Xanthomonadales	Xanthomonadaceae	Xanthomonas	5	140794	<0.01%
	Bacteria	Firmicutes	Clostridia	Clostridiales	Lachnospiraceae	Coprococcus	4	140794	<0.01%
	Bacteria	Proteobacteria	Deltaproteobacteria	Desulfovibrionales	Desulfohalobiaceae	Desulfonatronovibrio	4	140794	<0.01%
	Bacteria	Firmicutes	Clostridia	Clostridiales	Veillonellaceae	Dialister	4	140794	<0.01%
	Bacteria	Proteobacteria	Gammaproteobacteria	Pasteurellales	Pasteurellaceae	Haemophilus	4	140794	<0.01%
	Bacteria	Proteobacteria	Betaproteobacteria	Burkholderiales	Oxalobacteraceae	Herbaspirillum	4	140794	<0.01%
	Bacteria	Proteobacteria	Betaproteobacteria	Burkholderiales	Comamonadaceae	Leptothrix	4	140794	<0.01%
	Bacteria	Firmicutes	Clostridia	Clostridiales	Veillonellaceae	Megamonas	4	140794	<0.01%
	Bacteria	Proteobacteria	Alphaproteobacteria	Rhizobiales	Bradyrhizobiaceae	Nitrobacter	4	140794	<0.01%
	Bacteria	Proteobacteria	Gammaproteobacteria	Chromatiales	Chromatiaceae	Thiocapsa	4	140794	<0.01%
	Bacteria	Actinobacteria	Actinobacteria	Actinomycetales	Microbacteriaceae	Yonghaparkia	4	140794	<0.01%
	Bacteria	Proteobacteria	Gammaproteobacteria	Alteromonadales	Chromatiaceae	Alishewanella	3	140794	<0.01%
	Bacteria	Firmicutes	Bacilli	Lactobacillales	Aerococcaceae	Alkalibacterium	3	140794	<0.01%
	Bacteria	Proteobacteria	Gammaproteobacteria	Alteromonadales	Alteromonadaceae	Candidatus Endobugula	3	140794	<0.01%
	Bacteria	Tenericutes	Mollicutes	Acholeplasmatales	Acholeplasmataceae	Candidatus Phytoplasma	3	140794	<0.01%
	Bacteria	Bacteroidetes	Flavobacteriia	Flavobacteriales	Flavobacteriaceae	Capnocytophaga	3	140794	<0.01%
	Bacteria	Actinobacteria	Thermoleophilia	Solirubrobacterales	Conexibacteraceae	Conexibacter	3	140794	<0.01%
	Bacteria	Proteobacteria	Deltaproteobacteria	Desulfovibrionales	Desulfovibrionaceae	Desulfovibrio	3	140794	<0.01%
	Bacteria	Actinobacteria	Actinobacteria	Actinomycetales	Geodermatophilaceae	Geodermatophilus	3	140794	<0.01%
	Bacteria	Proteobacteria	Gammaproteobacteria	Xanthomonadales	Sinobacteraceae	Hydrocarboniphaga	3	140794	<0.01%
	Bacteria	Proteobacteria	Alphaproteobacteria	Rhodobacterales	Hyphomonadaceae	Hyphomonas	3	140794	<0.01%
	Bacteria	Proteobacteria	Betaproteobacteria	Burkholderiales	Comamonadaceae	Limnobacter	3	140794	<0.01%
	Bacteria	Proteobacteria	Gammaproteobacteria	Pseudomonadales	Moraxellaceae	Moraxella	3	140794	<0.01%
	Bacteria	Proteobacteria	Alphaproteobacteria	Rhizobiales	Brucellaceae	Ochrobactrum	3	140794	<0.01%
	Bacteria	Proteobacteria	Alphaproteobacteria	Rhodobacterales	Rhodobacteraceae	Phaeobacter	3	140794	<0.01%
	Bacteria	Proteobacteria	Gammaproteobacteria	Enterobacteriales	Enterobacteriaceae	Plesiomonas	3	140794	<0.01%
	Bacteria	Proteobacteria	Gammaproteobacteria	Alteromonadales	Shewanellaceae	Shewanella	3	140794	<0.01%
	Bacteria	Firmicutes	Bacilli	Bacillales	Planococcaceae	Sporosarcina	3	140794	<0.01%
	Bacteria	Cyanobacteria	Oscillatoriophycideae	Oscillatoriales	Phormidiaceae	Symploca	3	140794	<0.01%
	Bacteria	Actinobacteria	Actinobacteria	Actinomycetales	Actinosynnemataceae	Actinokineospora	2	140794	<0.01%
	Bacteria	Proteobacteria	Alphaproteobacteria	Rhizobiales	Xanthobacteraceae	Ancylobacter	2	140794	<0.01%
	Bacteria	Proteobacteria	Alphaproteobacteria	Caulobacterales	Caulobacteraceae	Arthrospira	2	140794	<0.01%
	Bacteria	Proteobacteria	Alphaproteobacteria	Rhizobiales	Xanthobacteraceae	Azorhizobium	2	140794	<0.01%
	Bacteria	Spirochaetes	Spirochaetes	Borreliales	Borreliaceae	Borrelia	2	140794	<0.01%
	Bacteria	Firmicutes	Clostridia	Thermoanaerobacterales	Caldicellulosiruptoraceae	Caldicellulosiruptor	2	140794	<0.01%
	Bacteria	Chlamydiae	Chlamydiia	Chlamydiales	Rhabdochlamydiaceae	Candidatus Rhabdochlamydia	2	140794	<0.01%
	Bacteria	Actinobacteria	Actinobacteria	Actinomycetales	Microbacteriaceae	Candidatus Rhodoluna	2	140794	<0.01%
	Bacteria	Planctomycetes	Brocadiae	Brocadiales	Brocadiaceae	Candidatus Scalindua	2	140794	<0.01%
	Bacteria	Deferribacteres	Deferribacteres	Deferribacterales	Deferribacteraceae	Deferribacter	2	140794	<0.01%
	Bacteria	Proteobacteria	Alphaproteobacteria	Rhizobiales	Hyphomicrobiaceae	Devosia	2	140794	<0.01%
	Bacteria	Proteobacteria	Gammaproteobacteria	Xanthomonadales	Xanthomonadaceae	Dokdonella	2	140794	<0.01%
	Bacteria	Proteobacteria	Gammaproteobacteria	Chromatiales	Ectothiorhodospiraceae	Ectothiorhodospira	2	140794	<0.01%
	Bacteria	Firmicutes	Bacilli	Lactobacillales	Carnobacteriaceae	Granulicatella	2	140794	<0.01%
	Bacteria	Proteobacteria	Alphaproteobacteria	Rhizobiales	Xanthobacteraceae	Labrys	2	140794	<0.01%
	Bacteria	Actinobacteria	Actinobacteria	Actinomycetales	Microbacteriaceae	Leucobacter	2	140794	<0.01%
	Bacteria	Bacteroidetes	Sphingobacteriia	Sphingobacteriales	Saprospiraceae	Lewinella	2	140794	<0.01%
	Bacteria	Proteobacteria	Alphaproteobacteria	Rhodobacterales	Rhodobacteraceae	Loktanella	2	140794	<0.01%
	Bacteria	Verrucomicrobia	Verrucomicrobiae	Verrucomicrobiales	Verrucomicrobiaceae	Luteolibacter	2	140794	<0.01%
	Bacteria	Proteobacteria	Deltaproteobacteria	Myxococcales	Nannocystaceae	Nannocystis	2	140794	<0.01%
	Bacteria	Firmicutes	Clostridia	Clostridiales	Veillonellaceae	Negativicoccus	2	140794	<0.01%
	Bacteria	Actinobacteria	Actinobacteria	Actinomycetales	Nocardioidaceae	Nocardioides	2	140794	<0.01%
	Bacteria	Bacteroidetes	Sphingobacteriia	Sphingobacteriales	Sphingobacteriaceae	Olivibacter	2	140794	<0.01%
	Bacteria	Proteobacteria	Alphaproteobacteria	Rhizobiales	Hyphomicrobiaceae	Pedomicrobium	2	140794	<0.01%
	Bacteria	Proteobacteria	Betaproteobacteria	Burkholderiales	Comamonadaceae	Polaromonas	2	140794	<0.01%
	Bacteria	Firmicutes	Clostridia	Clostridiales	Lachnospiraceae	Pseudobutyrivibrio	2	140794	<0.01%
	Bacteria	Proteobacteria	Alphaproteobacteria	Sphingomonadales	Sphingomonadaceae	Sphingopyxis	2	140794	<0.01%
	Bacteria	Proteobacteria	Gammaproteobacteria	Xanthomonadales	Xanthomonadaceae	Thermomonas	2	140794	<0.01%
	Bacteria	Proteobacteria	Betaproteobacteria	Burkholderiales	Comamonadaceae	Variovorax	2	140794	<0.01%
	Bacteria	Bacteroidetes	Flavobacteriia	Flavobacteriales	Flavobacteriaceae	Zhouia	2	140794	<0.01%
	Bacteria	Proteobacteria	Betaproteobacteria	Rhodocyclales	Rhodocyclaceae	Zoogloea	1	140794	<0.01%
	Bacteria	Tenericutes	Mollicutes	Acholeplasmatales	Acholeplasmataceae	Acholeplasma	1	140794	<0.01%
	Bacteria	Actinobacteria	Actinobacteria	Actinomycetales	Nocardioidaceae	Aeromicrobium	1	140794	<0.01%
	Bacteria	Actinobacteria	Actinobacteria	Actinomycetales	Microbacteriaceae	Agrococcus	1	140794	<0.01%
	Bacteria	Proteobacteria	Gammaproteobacteria	Oceanospirillales	Oceanospirillaceae	Amphritea	1	140794	<0.01%
	Bacteria	Actinobacteria	Actinobacteria	Actinomycetales	Pseudonocardiaceae	Amycolatopsis	1	140794	<0.01%
	Bacteria	Firmicutes	Bacilli	Bacillales	Bacillaceae	Anoxybacillus	1	140794	<0.01%
	Bacteria	Bacteroidetes	Sphingobacteriia	Sphingobacteriales	Flexibacteraceae	Arcicella	1	140794	<0.01%
	Bacteria	Armatimonadetes	Armatimonadia	Armatimonadales	Armatimonadaceae	Armatimonas	1	140794	<0.01%
	Bacteria	Proteobacteria	Gammaproteobacteria	Enterobacteriales	Enterobacteriaceae	Arsenophonus	1	140794	<0.01%
	Bacteria	Cyanobacteria	Synechococcophycideae	Pseudanabaenales	Pseudanabaenaceae	Arthronema	1	140794	<0.01%
	Bacteria	Proteobacteria	Alphaproteobacteria	Rhizobiales	Aurantimonadaceae	Aurantimonas	1	140794	<0.01%
	Bacteria	Proteobacteria	Gammaproteobacteria	Pasteurellales	Pasteurellaceae	Avibacterium	1	140794	<0.01%
	Bacteria	Proteobacteria	Alphaproteobacteria	Rhizobiales	Bartonellaceae	Bartonella	1	140794	<0.01%
	Bacteria	Proteobacteria	Deltaproteobacteria	Bdellovibrionales	Bdellovibrionaceae	Bdellovibrio	1	140794	<0.01%
	Bacteria	Actinobacteria	Actinobacteria	Actinomycetales	Dermabacteraceae	Brachybacterium	1	140794	<0.01%
	Bacteria	Proteobacteria	Gammaproteobacteria	Enterobacteriales	Enterobacteriaceae	Brenneria	1	140794	<0.01%
	Bacteria	Proteobacteria	Betaproteobacteria	Burkholderiales	Burkholderiaceae	Burkholderia	1	140794	<0.01%
	Bacteria	Firmicutes	Clostridia	Clostridiales	Lachnospiraceae	Butyrivibrio	1	140794	<0.01%
	Bacteria	Proteobacteria	Epsilonproteobacteria	Campylobacterales	Campylobacteraceae	Campylobacter	1	140794	<0.01%
	Bacteria	Proteobacteria	Gammaproteobacteria	Enterobacteriales	Enterobacteriaceae	Candidatus Blochmannia	1	140794	<0.01%
	Bacteria	Fusobacteria	Fusobacteria	Fusobacteriales	Fusobacteriaceae	Cetobacterium	1	140794	<0.01%
	Bacteria	Bacteroidetes	Sphingobacteriia	Sphingobacteriales	Chitinophagaceae	Chitinophaga	1	140794	<0.01%
	Bacteria	Proteobacteria	Deltaproteobacteria	Myxococcales	Polyangiaceae	Chondromyces	1	140794	<0.01%
	Bacteria	Proteobacteria	Betaproteobacteria	Neisseriales	Neisseriaceae	Chromobacterium	1	140794	<0.01%
	Bacteria	Proteobacteria	Betaproteobacteria	Burkholderiales	Comamonadaceae	Curvibacter	1	140794	<0.01%
	Bacteria	Proteobacteria	Deltaproteobacteria	Myxococcales	Cystobacteraceae	Cystobacter	1	140794	<0.01%
	Bacteria	Proteobacteria	Betaproteobacteria	Rhodocyclales	Rhodocyclaceae	Denitratisoma	1	140794	<0.01%
	Bacteria	Firmicutes	Clostridia	Clostridiales	Peptococcaceae	Desulfotomaculum	1	140794	<0.01%
	Bacteria	Proteobacteria	Deltaproteobacteria	Desulfuromonadales	Desulfuromonadaceae	Desulfuromusa	1	140794	<0.01%
	Bacteria	Synergistetes	Synergistia	Synergistales	Dethiosulfovibrionaceae	Dethiosulfovibrio	1	140794	<0.01%
	Bacteria	Actinobacteria	Actinobacteria	Actinomycetales	Dietziaceae	Dietzia	1	140794	<0.01%
	Bacteria	Cyanobacteria	Nostocophycideae	Nostocales	Nostocaceae	Dolichospermum	1	140794	<0.01%
	Bacteria	Bacteroidetes	Sphingobacteriia	Sphingobacteriales	Flexibacteraceae	Dyadobacter	1	140794	<0.01%
	Bacteria	Firmicutes	Erysipelotrichi	Erysipelotrichales	Erysipelotrichaceae	Erysipelothrix	1	140794	<0.01%
	Bacteria	Firmicutes	Bacilli	Gemellales	Gemellaceae	Gemella	1	140794	<0.01%
	Bacteria	Firmicutes	Bacilli	Bacillales	Bacillaceae	Geobacillus	1	140794	<0.01%
	Bacteria	Acidobacteria	Acidobacteria	Acidobacteriales	Acidobacteriaceae	Granulicella	1	140794	<0.01%
	Bacteria	Proteobacteria	Deltaproteobacteria	Myxococcales	Haliangiaceae	Haliangium	1	140794	<0.01%
	Bacteria	Firmicutes	Clostridia	Clostridiales	Heliobacteriaceae	Heliorestis	1	140794	<0.01%
	Bacteria	Firmicutes	Clostridia	Clostridiales	Lachnospiraceae	Johnsonella	1	140794	<0.01%
	Bacteria	Proteobacteria	Gammaproteobacteria	Legionellales	Legionellaceae	Legionella	1	140794	<0.01%
	Bacteria	Proteobacteria	Gammaproteobacteria	Oceanospirillales	Litoricolaceae	Litoricola	1	140794	<0.01%
	Bacteria	Proteobacteria	Alphaproteobacteria	Rhodospirillales	Rhodospirillaceae	Magnetospirillum	1	140794	<0.01%
	Bacteria	Proteobacteria	Alphaproteobacteria	Rhodobacterales	Hyphomonadaceae	Maricaulis	1	140794	<0.01%
	Bacteria	Proteobacteria	Gammaproteobacteria	Oceanospirillales	Oceanospirillaceae	Marinomonas	1	140794	<0.01%
	Bacteria	Proteobacteria	Gammaproteobacteria	Oceanospirillales	Oceanospirillaceae	Marinospirillum	1	140794	<0.01%
	Bacteria	Proteobacteria	Gammaproteobacteria	Chromatiales	Ectothiorhodospiraceae	Methylonatrum	1	140794	<0.01%
	Bacteria	Proteobacteria	Betaproteobacteria	Methylophilales	Methylophilaceae	Methylotenera	1	140794	<0.01%
	Bacteria	Actinobacteria	Actinobacteria	Actinomycetales	Microbacteriaceae	Microbacterium	1	140794	<0.01%
	Bacteria	Actinobacteria	Actinobacteria	Actinomycetales	Micromonosporaceae	Micromonospora	1	140794	<0.01%
	Bacteria	Proteobacteria	Gammaproteobacteria	Chromatiales	Chromatiaceae	Nitrosococcus	1	140794	<0.01%
	Bacteria	Proteobacteria	Alphaproteobacteria	Rhodobacterales	Rhodobacteraceae	Oceanibulbus	1	140794	<0.01%
	Bacteria	Proteobacteria	Alphaproteobacteria	Rhodobacterales	Rhodobacteraceae	Paracoccus	1	140794	<0.01%
	Bacteria	Bacteroidetes	Sphingobacteriia	Sphingobacteriales	Sphingobacteriaceae	Parapedobacter	1	140794	<0.01%
	Bacteria	Verrucomicrobia	Opitutae	Pelagicoccales	Pelagicoccaceae	Pelagicoccus	1	140794	<0.01%
	Bacteria	Firmicutes	Clostridia	Clostridiales	Peptococcaceae	Peptococcus	1	140794	<0.01%
	Bacteria	Proteobacteria	Alphaproteobacteria	Caulobacterales	Caulobacteraceae	Phenylobacterium	1	140794	<0.01%
	Bacteria	Firmicutes	Bacilli	Bacillales	Planococcaceae	Planococcus	1	140794	<0.01%
	Bacteria	Proteobacteria	Gammaproteobacteria	Alteromonadales	Pseudoalteromonadaceae	Pseudoalteromonas	1	140794	<0.01%
	Bacteria	Bacteroidetes	Flavobacteriia	Flavobacteriales	Flavobacteriaceae	Psychroflexus	1	140794	<0.01%
	Bacteria	Proteobacteria	Alphaproteobacteria	Rhizobiales	Rhizobiaceae	Rhizobium	1	140794	<0.01%
	Bacteria	Bacteroidetes	Sphingobacteriia	Sphingobacteriales	Rhodothermaceae	Rhodothermus	1	140794	<0.01%
	Bacteria	Actinobacteria	Actinobacteria	Actinomycetales	Pseudonocardiaceae	Saccharomonospora	1	140794	<0.01%
	Bacteria	Bacteroidetes	Flavobacteriia	Flavobacteriales	Flavobacteriaceae	Sediminicola	1	140794	<0.01%
	Bacteria	Firmicutes	Clostridia	Clostridiales	Veillonellaceae	Selenomonas	1	140794	<0.01%
	Bacteria	Proteobacteria	Alphaproteobacteria	Rhizobiales	Rhizobiaceae	Shinella	1	140794	<0.01%
	Bacteria	Planctomycetes	Planctomycetia	Gemmatales	Isosphaeraceae	Singulisphaera	1	140794	<0.01%
	Bacteria	Proteobacteria	Deltaproteobacteria	Myxococcales	Polyangiaceae	Sorangium	1	140794	<0.01%
	Bacteria	Firmicutes	Clostridia	Clostridiales	Sulfobacillaceae	Sulfobacillus	1	140794	<0.01%
	Bacteria	Proteobacteria	Epsilonproteobacteria	Campylobacterales	Campylobacteraceae	Sulfurospirillum	1	140794	<0.01%
	Bacteria	Firmicutes	Clostridia	Thermoanaerobacterales	Thermoanaerobacteraceae	Thermoanaerobacter	1	140794	<0.01%
	Bacteria	Firmicutes	Clostridia	Clostridiales	Clostridiaceae	Thermoanaerobacterium	1	140794	<0.01%
	Bacteria	Nitrospirae	Nitrospira	Nitrospirales	Thermodesulfovibrionaceae	Thermodesulfovibrio	1	140794	<0.01%
	Bacteria	Thermi	Deinococci	Thermales	Thermaceae	Thermus	1	140794	<0.01%
	Bacteria	Proteobacteria	Gammaproteobacteria	Thiotrichales	Thiotrichaceae	Thiothrix	1	140794	<0.01%
	Bacteria	Proteobacteria	Gammaproteobacteria	Enterobacteriales	Enterobacteriaceae	Trabulsiella	1	140794	<0.01%
	Bacteria	Firmicutes	Bacilli	Lactobacillales	Carnobacteriaceae	Trichococcus	1	140794	<0.01%
	Bacteria	Proteobacteria	Betaproteobacteria	Rhodocyclales	Rhodocyclaceae	Uliginosibacterium	1	140794	<0.01%
	Bacteria	Firmicutes	Bacilli	Bacillales	Planococcaceae	Viridibacillus	1	140794	<0.01%

## Sheet: Additional file S7
Additional file S7. Nutritional content of the food sources used in this study
			Control/Un-enriched food			Yeast-enriched food
	Nutritional Category	Units	Sample 1	Sample 2	Average	Sample 1	Sample 2	Average
	carbohydrates	%	13.6	13.6	13.6	13.6	13.6	13.6
	calories	per 100 g	62	62	62	84	83	83.5
	total fat	%	0.18	0.19	0.185	0.55	0.57	0.56
	saturated fat	%	0.04	0.05	0.045	0.18	0.18	0.18
	monounsaturated fat	%	0.05	0.05	0.05	0.25	0.24	0.245
	cis-cis polyunsaturated fat	%	0.08	0.07	0.075	0.1	0.1	0.1
	total cholesterol	mg/100 g	<1.0	<1.0	<1.0	<1.0	<1.0	<1.0
	folic acid	ug/100 g	193.85	164.55	179.2	725.22	763.67	744.445
	niacin	mg/100 g	1.49	1.437	1.4635	7.038	7.539	7.2885
	vit B1 (Thiamine-HCl (US))	mg/100 g	0.05	0.07	0.06	0.52	0.51	0.515
	vit B1 (Thiamine (EU))	mg/100 g	0.0394	0.0551	0.04725	0.409	0.401	0.405
	vit B2 (Riboflavin)	mg/100 g	0.03	0.06	0.045	0.5	0.46	0.48
	vit B6	mg/100 g	<0.020	<0.020	<0.020	0.129	0.11	0.1195
	vit B12	ug/100 g	<0.100	<0.100	<0.100	<0.100	<0.100	<0.100
	protein(6.25)	%	1.49	1.38	1.435	6.22	5.88	6.05
	fructose	%	0.362	0.359	0.3605	0.251	0.242	0.2465
	glucose	%	1.51	1.49	1.5	1.05	1.01	1.03
	sucrose	%	<0.1	<0.1	<0.1	<0.1	<0.1	<0.1
	maltose	%	0.808	0.718	0.763	0.334	0.33	0.332
	lactose	%	<0.1	<0.1	<0.1	<0.1	<0.1	<0.1
	total sugars	%	2.68	2.57	2.625	1.64	1.58	1.61
	vit D total	IU/100 g	<40	<40	<40	<40	<40	<40
	vit E	IU/100 g	0.1 synthetic	<0.1 synthetic	<0.1 synthetic	<0.1 synthetic	<0.1 synthetic	<0.1 synthetic
	vit A	IU/100 g	<50	<50	<50	<50	<50	<50
	vit C	mg/100 g	<0.500	<0.500	<0.500	<0.500	<0.500	<0.500
	vit K1	ug/100 g	<5.00	<5.00	<5.00	<5.00	<5.00	<5.00
	calcium	mg/100 g	8.07	8.66	8.365	14	13.8	13.9
	iron	mg/100 g	<1.00	<1.00	<1.00	<1.00	<1.00	<1.00
	sodium	mg/100 g	18.9	19.4	19.15	20.2	19.8	20
	phosphorus	mg/100 g	32.1	32.7	32.4	133	131	132
	copper	mg/100 g	<1.00	<1.00	<1.00	<1.00	<1.00	<1.00
	potassium	mg/100 g	69.3	71.5	70.4	269	266	267.5
	magnesium	mg/100 g	9.04	9.59	9.315	19.3	18.9	19.1
	manganese	mg/100 g	<1.00	<1.00	<1.00	<1.00	<1.00	<1.00
	zinc	mg/100 g	<1.00	<1.00	<1.00	2.12	2.06	2.09
